# Supplementary material for: Phosphoregulation of the novel hemi-arrestin MAPK scaffold Sms1 prevents untimely mating
Source: Nat Commun. 2026 Mar 17;17:4084. doi: 10.1038/s41467-026-70631-9 (PMC13144348; doi:10.1038/s41467-026-70631-9)
Supplement: Supplementary file 7 — Source data [file 41467_2026_70631_MOESM7_ESM.xlsx]

## Sheet: Fig.1d,f,h
	Figure 1D
	mating efficiency (%)						ANOVA summary
		WT	ste4Δ	byr2Δ			F	6341
	Exp.1	70.26	0	0			P value	<0.0001
	Exp.2	73.02	0	0			P value summary	****
	Exp.3	70.42	0	0			Significant diff. among means (P < 0.05)?	Yes
	Average	71.2333	0	0			R squared	0.9995
	SD	1.54937	0	0
							Brown-Forsythe test
							F (DFn, DFd)	1.196 (2, 6)
							P value	0.3655
							P value summary	ns
							Are SDs significantly different (P < 0.05)?	No
							Tukey's multiple comparisons test	Mean Diff.	95.00% CI of diff.	Below threshold?	Summary	Adjusted P Value
							WT vs. ste4Δ	71.23	68.99 to 73.47	Yes	****	<0.0001	A-B
							WT vs. byr2Δ	71.23	68.99 to 73.47	Yes	****	<0.0001	A-C
							ste4Δ vs. byr2Δ	0	-2.241 to 2.241	No	ns	>0.9999	B-C
	Figure 1F
		mating efficiency (%)					ANOVA summary
		WT x WT	WT x sms1Δ	sms1Δ x WT	sms1Δ x sms1Δ		F	697.5
	Exp.1	59.45	0	0	0		P value	<0.0001
	Exp.2	53.97	0	0	0		P value summary	****
	Exp.3	61.32	0	0	0		Significant diff. among means (P < 0.05)?	Yes
	Average	58.2467	0	0	0		R squared	0.9962
	SD	3.8199	0	0	0
							Brown-Forsythe test
							F (DFn, DFd)	2.321 (3, 8)
							P value	0.1518
							P value summary	ns
							Are SDs significantly different (P < 0.05)?	No
							Tukey's multiple comparisons test	Mean Diff.	95.00% CI of diff.	Below threshold?	Summary	Adjusted P Value
							WT x WT vs. WT x sms1Δ	58.25	53.25 to 63.24	Yes	****	<0.0001	A-B
							WT x WT vs. sms1Δ x WT	58.25	53.25 to 63.24	Yes	****	<0.0001	A-C
							WT x WT vs. sms1Δ x sms1Δ	58.25	53.25 to 63.24	Yes	****	<0.0001	A-D
							WT x sms1Δ vs. sms1Δ x WT	0	-4.994 to 4.994	No	ns	>0.9999	B-C
							WT x sms1Δ vs. sms1Δ x sms1Δ	0	-4.994 to 4.994	No	ns	>0.9999	B-D
							sms1Δ x WT vs. sms1Δ x sms1Δ	0	-4.994 to 4.994	No	ns	>0.9999	C-D
	Figure 1H
		P.fus1-dPSTR nuclear enrichment					Kruskal-Wallis test
		WT x WT	sms1Δ x WT	spk1Δ x WT			P value	<0.0001
	cell1	2.00682	1.14808	1.17054			Exact or approximate P value?	Approximate
	cell2	2.46536	1.44735	1.0868			P value summary	****
	cell3	1.82933	1.21628	0.929027			Do the medians vary signif. (P < 0.05)?	Yes
	cell4	2.3324	1.12348	1.03732			Number of groups	3
	cell5	1.99214	1.23038	1.06738			Kruskal-Wallis statistic	585.2
	cell6	2.14243	1.25324	1.11073
	cell7	2.09992	1.24491	1.10093			Dunn's multiple comparisons test	Mean rank diff.	Significant?	Summary	Adjusted P Value
	cell8	2.05918	1.18173	1.12835			WT x WT vs. WT x sms1Δ	324.7	Yes	****	<0.0001	A-B
	cell9	1.7293	1.13393	1.02713			WT x WT vs. WT x spk1Δ	445.3	Yes	****	<0.0001	A-C
	cell10	1.28109	1.15983	1.17497			WT x sms1Δ vs. WT x spk1Δ	120.6	Yes	****	<0.0001	B-C
	cell11	2.34326	1.12335	1.08546
	cell12	2.29848	1.16662	1.14308
	cell13	2.60165	1.23356	1.05121
	cell14	2.49021	1.21155	1.01551
	cell15	1.61833	1.17892	1.12355
	cell16	1.46801	1.19505	1.15773
	cell17	1.1443	1.12869	1.08341
	cell18	2.78935	1.12078	1.00083
	cell19	1.58884	1.25826	1.07228
	cell20	2.06729	1.25467	1.13575
	cell21	1.24229	1.05554	1.08047
	cell22	2.36611	1.1849	1.12929
	cell23	1.76303	1.18981	1.01287
	cell24	1.77347	1.11658	1.17079
	cell25	2.03791	1.02914	1.43557
	cell26	2.36307	1.42703	1.06283
	cell27	1.65048	1.14877	1.10788
	cell28	2.08127	1.09124	1.11261
	cell29	1.65046	1.17499	0.950542
	cell30	1.31952	1.01085	1.16318
	cell31	2.11498	1.20171	1.04695
	cell32	1.96974	1.20499	1.26578
	cell33	1.36534	1.25857	1.19095
	cell34	1.4566	1.35484	0.981119
	cell35	2.15663	1.1621	1.03505
	cell36	2.12538	1.18146	1.05888
	cell37	2.02856	1.12421	0.972431
	cell38	1.52457	1.16041	1.2214
	cell39	2.51064	1.14256	1.02821
	cell40	2.54577	1.22348	1.06449
	cell41	1.07732	1.43947	1.1249
	cell42	1.71419	1.29516	0.946462
	cell43	2.30757	1.21246	1.11266
	cell44	2.39142	1.08402	1.00084
	cell45	2.04422	1.17631	1.11403
	cell46	1.28846	1.19444	1.02697
	cell47	1.87175	1.13084	1.05378
	cell48	2.30285	1.11418	1.13611
	cell49	1.54441	1.20441	1.06928
	cell50	1.61415	1.23105	1.14511
	cell51	2.23747	1.09181	1.09326
	cell52	2.54137	1.21338	1.09337
	cell53	1.3055	1.08206	1.02096
	cell54	2.08543	1.20837	1.09573
	cell55	1.31972	1.21011	1.02104
	cell56	2.14172	1.09901	1.04818
	cell57	2.82658	1.14111	1.17039
	cell58	1.48434	1.17525	1.00953
	cell59	1.86144	1.24241	1.41631
	cell60	2.24253	1.12486	0.964544
	cell61	1.80632	1.18949	1.0648
	cell62	1.2803	1.24509	1.07767
	cell63	1.31518	1.15884	1.10402
	cell64	1.84747	1.19492	1.07966
	cell65	2.15689	1.15457	0.804963
	cell66	2.29948	1.0372	1.03333
	cell67	2.38837	1.04671	1.10765
	cell68	2.39521	1.12414	1.08609
	cell69	1.8375	1.04072	1.13337
	cell70	1.46981	1.404	1.08765
	cell71	2.02501	1.21571	1.03542
	cell72	2.18737	1.15351	1.09407
	cell73	2.66068	1.07586	1.10008
	cell74	2.11543	1.10482	1.00909
	cell75	2.1041	1.08342	1.11445
	cell76	1.95465	1.08452	1.20182
	cell77	1.40069	1.19729	1.12713
	cell78	1.31257	1.36102	1.14981
	cell79	1.98453	1.05097	1.16208
	cell80	1.97246	1.19239	1.17608
	cell81	1.22481	1.21897	1.0632
	cell82	2.18933	1.08005	1.13999
	cell83	1.38722	1.01533	1.09652
	cell84	1.25585	1.20119	0.990553
	cell85	1.94367	1.07307	1.0193
	cell86	2.01605	1.62549	1.13444
	cell87	1.89691	1.28012	1.03456
	cell88	1.43671	1.19232	1.02258
	cell89	2.17	1.22882	1.07079
	cell90	1.92173	1.2875	1.11494
	cell91	1.18112	1.07171	1.02001
	cell92	2.06574	1.08955	1.14292
	cell93	2.26685	1.19101	1.15319
	cell94	2.34498	1.00261	1.15669
	cell95	2.18657	1.10901	1.10032
	cell96	2.16949	1.11098	0.987922
	cell97	2.48387	1.0936	1.12085
	cell98	1.85895	1.16795	1.0619
	cell99	2.30079	1.15304	1.03142
	cell100	1.82841	1.1458	1.16571
	cell101	1.28165	1.09407	1.03224
	cell102	1.99801	1.16031	1.06838
	cell103	2.18781	1.08512	1.17531
	cell104	1.64353	1.12471	1.15205
	cell105	1.42766	0.998442	1.12057
	cell106	2.15648	1.14552	1.10752
	cell107	2.26138	1.20048	1.01673
	cell108	1.32673	1.24648	1.08951
	cell109	2.06149	1.0792	1.04973
	cell110	2.17985	1.09504	1.10953
	cell111	1.79083	1.21771	1.22224
	cell112	1.16297	1.11286	1.15369
	cell113	2.01885	1.08848	1.10171
	cell114	2.09665	1.10133	1.11071
	cell115	2.43743	1.12891	0.923733
	cell116	1.71673	1.11114	1.16018
	cell117	1.30599	1.07274	1.09098
	cell118	1.65104	1.26693	1.05526
	cell119	1.73094	1.21508	1.17101
	cell120	1.56228	1.10124	1.14803
	cell121	2.09771	1.09416	1.22496
	cell122	2.159	1.09251	1.07119
	cell123	2.13193	1.11211	1.09993
	cell124	2.01761	1.09012	1.11172
	cell125	1.48372	1.03684	1.37861
	cell126	2.2491	1.15107	1.15647
	cell127	1.43132	1.1224	1.1831
	cell128	2.12938	1.13588	1.17449
	cell129	2.49117	1.24156	1.12071
	cell130	2.18062	1.09063	1.11751
	cell131	2.0841	1.19909	1.06974
	cell132	1.63541	1.17309	1.15582
	cell133	1.38713	1.19437	1.06171
	cell134	1.36151	1.23051	1.10602
	cell135	2.17283	1.17761	1.18093
	cell136	2.30019	1.20219	1.06098
	cell137	1.28457	1.24594	1.15063
	cell138	1.84042	1.07434	1.04931
	cell139	1.38126	1.27052	1.04529
	cell140	1.56527	1.07745	0.965491
	cell141	2.40202	1.0956	1.062
	cell142	2.17767	1.28275	1.05922
	cell143	1.89908	1.14486	1.21705
	cell144	1.94034	1.02511	1.17963
	cell145	2.33957	1.13284	0.991997
	cell146	2.30841	1.05747	1.0799
	cell147	2.12295	1.19071	0.959756
	cell148	1.19159	1.23463	1.06858
	cell149	2.16982	1.23263	1.16828
	cell150	1.32621	1.16452	1.09105
	cell151	1.95151	1.04669	1.17731
	cell152	2.08108	1.1802	1.11527
	cell153	2.29305	1.12758	1.08833
	cell154	2.42737	1.1063	0.954181
	cell155	2.24667	1.20768	1.18071
	cell156	1.61109	1.09868	1.13723
	cell157	1.91219	1.16393	1.01692
	cell158	2.40313	1.14729	1.07056
	cell159	1.94116	1.08712	1.07055
	cell160	2.3867	1.20189	0.923595
	cell161	2.1259	1.09157	1.16046
	cell162	2.35861	1.13811	1.07694
	cell163	2.09115	1.16944	1.04931
	cell164	2.35373	1.33788	1.13911
	cell165	2.07627	1.16146	1.08676
	cell166	1.35475	1.2321	1.13267
	cell167	2.03146	1.06945	1.47621
	cell168	1.97698	1.0664	1.13951
	cell169	1.23069	1.10951	1.02958
	cell170	1.66601	1.59892	0.967175
	cell171	2.49294	1.216	1.11254
	cell172	1.94809	1.31633	1.14279
	cell173	1.85628	1.1533	1.04418
	cell174	2.36568	1.17186	1.00814
	cell175	1.47049	1.21232	1.14432
	cell176	1.00663	1.22848	1.34088
	cell177	2.1732	1.20883	1.20663
	cell178	1.66092	1.20918	1.00172
	cell179	2.00668	1.18083	1.03637
	cell180	2.08264	1.21264	0.849607
	cell181	1.19276	1.14336	1.02126
	cell182	2.01217	1.19505	1.01812
	cell183	2.19904	1.16408	1.05799
	cell184	1.93083	1.14008	1.03431
	cell185	2.24998	1.00826	0.996316
	cell186	2.37123	1.21248	1.12738
	cell187	2.18801	1.15006	1.13662
	cell188	1.22931	1.2903	1.05794
	cell189	2.40325	1.16542	1.11623
	cell190	1.24745	1.10093	1.31554
	cell191	2.06007	1.09408	1.07088
	cell192	1.86896	1.19012	1.16137
	cell193	1.94274	1.15825	1.0262
	cell194	1.53472	1.03152	1.11325
	cell195	1.79052	1.24081	0.981519
	cell196	1.35183	1.22738	1.03281
	cell197	1.26178	1.07193	1.03648
	cell198	1.31527		1.08332
	cell199	1.26974		0.972705
	cell200	2.21021		1.1605
	cell201	2.20272		1.0816
	cell202	1.31763		1.09653
	cell203	1.98247		1.06995
	cell204	2.42127		1.08257
	cell205	2.14361		1.1506
	cell206	2.412		1.03169
	cell207	2.21501		1.04686
	cell208	1.84545		1.0161
	cell209	1.31422		1.0289
	cell210	1.76618		1.18999
	cell211	2.19349		1.09965
	cell212	2.43244		1.16523
	cell213	1.77402		1.13032
	cell214	2.19142		0.97293
	cell215	2.51237		1.10873
	cell216	1.1719		1.21804
	cell217	2.46649		1.12366
	cell218	2.03455		1.01341
	cell219	2.31141		1.11912
	cell220	2.85485		1.16675
	cell221	2.0163		0.931949
	cell222	1.50012		1.06435
	cell223	2.26656		1.0753
	cell224	2.57285		1.04607
	cell225	1.82468		1.02819
	cell226	1.28514		1.11896
	cell227	2.03135		1.02621
	cell228	1.22884		1.02236
	cell229	1.97065		1.01972
	cell230	1.95876		1.15793
	cell231	2.37829		1.14917
	cell232	1.94887		1.05788
	cell233	1.94294		1.15088
	cell234	1.32663		0.924387
	cell235	1.1448		0.994603
	cell236	1.81267		1.02169
	cell237	1.92373		1.22214
	cell238	2.02411		1.19664
	cell239	2.3919		1.00559
	cell240	1.84788		1.09945
	cell241	1.81764		1.04874
	cell242	2.60727		1.05881
	cell243	2.21996		1.11678
	cell244	1.44409		1.08944
	cell245	2.15394		1.09568
	cell246	2.48845		1.39464
	cell247	1.78122		1.15881
	cell248	1.96299		1.00288
	cell249	2.66826		1.11027
	cell250	2.00177		1.02691
	cell251	1.31628		1.12156
	cell252	1.15683		0.956265
	cell253	1.23285		1.13045
	cell254	1.57387		1.01625
	cell255	1.38494		1.09277
	cell256	2.11305		1.13139
	cell257	1.98639		1.27454
	cell258	2.2182		1.01494
	cell259	1.89953		1.06089
	cell260	1.18634		1.16239
	cell261	1.20767
	cell262	1.27598
	cell263	2.04782
	cell264	1.42176
	cell265	1.36009
	cell266	2.04569
	cell267	1.81447
	cell268	2.1111
	cell269	1.9586
	cell270	1.99223
	cell271	2.09827
	cell272	1.90137
	cell273	2.08925
	cell274	1.83861
	cell275	2.12344
	cell276	1.77411
	cell277	1.31094
	cell278	1.96065
	cell279	1.89922
	cell280	1.75349
	cell281	1.50905
	cell282	1.80754
	cell283	1.83718
	cell284	1.84975
	cell285	1.3215
	cell286	2.15927
	cell287	1.72053
	cell288	1.88517
	cell289	1.82812
	cell290	1.75357
	cell291	1.8281
	cell292	2.09739
	cell293	1.2351
	cell294	1.23903
	cell295	1.70979
	cell296	2.18892
	cell297	2.1421
	cell298	1.91954
	cell299	1.29178
	cell300	1.87046
	cell301	2.06765
	cell302	2.17028
	cell303	1.62656
	cell304	2.10804
	cell305	2.32701
	cell306	2.10691
	cell307	1.73054
	cell308	2.63527
	cell309	2.34462
	cell310	1.15514
	cell311	1.48666
	cell312	2.56686
	cell313	1.25125
	cell314	1.59047
	cell315	1.9342
	cell316	2.30018
	cell317	1.15123
	cell318	2.73535
	cell319	2.21573
	cell320	2.20812
	cell321	2.31697
	cell322	2.05692
	cell323	1.5695
	cell324	1.83484
	cell325	1.31991
	cell326	2.34593
	cell327	1.88095
	cell328	1.1779
	cell329	2.56673
	cell330	1.79015
	cell331	1.35845
	cell332	1.37379
	cell333	1.3097
	cell334	2.27657
	cell335	2.31422
	cell336	1.4345
	cell337	2.16953
	cell338	2.27393
	cell339	1.93773
	cell340	2.87732
	cell341	2.44643
	cell342	1.46762
	cell343	1.44531
	cell344	1.21688
	cell345	1.27613
	cell346	1.87767
	cell347	2.24436
	cell348	1.21851
	cell349	1.90548
	cell350	1.5653
	cell351	2.04428
	cell352	1.95608
	cell353	2.02272
	cell354	1.93761
	cell355	2.57237
	cell356	1.27698
	cell357	1.56037
	cell358	1.22308
	cell359	2.01476
	cell360	1.38186
	cell361	1.79232
	cell362	1.95939
	cell363	1.76152
	cell364	1.78673
	cell365	1.50897
	cell366	1.97118
	Median	1.95536	1.16041	1.08948

## Sheet: Fig.1e
	Figure 1E
			log2 fold change (Ste4/GFP)	-log10(p-value)
		ste4	14.76	2.38
		qcr2	10.36	4.03
		byr2	9.28	4.63
		SPBC15D4.08c	7.86	4.45
		stm1	6.91	4.68
		smg1	6.47	4.82
		bio2	6.37	5.55
		tlc4	6.16	3.12
		sms1	6.06	4.55
		qcr9	5.85	1.91
		rip1	5.76	3.33
		gua1	5.66	3.86
		cdc2	5.58	5.3
		SPBC1861.05	5.55	2.33
		caf1	5.36	3.04
		cwf15	5.26	1.03
		ssa1	5.23	5.07
		vac8	5.2	3.29
		put4	5.13	3.29
		mnn9	5.1	2.61
		oac1	5.07	2.84
		sum3	5.07	2.22
		mce1	5.04	3.06
		zwf1	5.03	2.24
		srp21	5.01	1.57
		pdc201	5	4.02
		erg12	4.96	3.56
		rcf2	4.93	1.63
		por1	4.9	2.11
		gtr2	4.87	2.69
		ppa1	4.75	2.71
		slc1	4.73	3.92
		cox14	4.64	3.78
		SPCC1620.06c	4.63	4.44
		mic26	4.61	2.74
		ppr8	4.61	2.75
		ole1	4.6	2.32
		ubp15	4.59	3.67
		elo2	4.57	3.73
		rpb9	4.56	3.38
		sno1	4.51	1.56
		ret2	4.5	1.42
		ypt5	4.49	1.48
		sec61	4.48	1.59
		SPBC365.16	4.45	2.27
		per1	4.44	2.7
		SPAC1399.01c	4.43	3.49
		cip2	4.43	1.91
		ste13	4.37	2.25
		rpb2	4.35	3.07
		hrp1	4.35	0.9
		tsc13	4.33	1.66
		rpb10	4.31	1.2
		mcm7	4.3	2.39
		pro1	4.25	2.25
		rpb1	4.24	2.31
		mpc1	4.23	4.31
		pre10	4.21	2.44
		tuf1	4.2	1.44
		ptr2	4.2	2.86
		cbr1	4.19	1.84
		rps1401/rps1402	4.19	1.47
		cta3	4.19	1.72
		abo1	4.16	2.75
		lcf1	4.15	1.82
		ggc1	4.11	2.08
		ras1	4.1	2.17
		thi201	4.1	2.08
		ssa2	4.07	5.64
		isn1	4.07	2.64
		tcb2	4.07	4.65
		rnc1	4.07	1.45
		SPCC594.02c	4.05	3.4
		SPAC22F8.05	4.01	1.05
		gus1	4	1.07
		rpb8	4	2.31
		dis2	3.98	2.48
		alg11	3.96	1.76
		rpn7	3.96	3.05
		rpb4	3.92	1.41
		cyb502	3.91	0.72
		cao1	3.89	1.31
		tps0	3.84	2.01
		erg2	3.83	1.89
		mug58	3.82	3.73
		cpy1	3.81	1.78
		bip1	3.81	2.42
		SPAC922.06	3.8	1.24
		gcn3	3.78	2.16
		vtc4	3.77	1.79
		lsb4	3.77	2.49
		tif11	3.76	3.11
		gcs2	3.75	1.31
		tif223	3.74	3.5
		SPAC29A4.02c	3.74	1.29
		ure7	3.73	2.3
		rpt1	3.73	1.15
		pep3	3.72	3.36
		tim11	3.68	1.48
		nfs1	3.67	1.77
		erf1	3.65	2.68
		dnm1	3.63	2.3
		ist2	3.6	3.82
		tts1	3.59	2.57
		sup35	3.59	1.56
		ade9	3.59	2
		mrpl22	3.58	2.52
		hhp1	3.56	1.32
		sec6102	3.55	2.52
		spg1	3.55	2.3
		ntp1	3.54	2.79
		SPAC9.07c	3.51	1.22
		pex11	3.47	1.53
		mmf1	3.47	1.65
		mrp21	3.47	1.14
		atb2	3.47	1.95
		prs5	3.44	1.84
		thr1	3.42	2.97
		SPAC5D6.04	3.42	2.34
		phb1	3.41	2.14
		gfa1	3.41	2.17
		vps1	3.38	2.67
		phb2	3.38	1.96
		vps26	3.37	1.97
		dmc1	3.37	2.15
		rpl1702	3.35	1.1
		ypt71	3.34	2
		gln1	3.34	1.11
		fyu1	3.33	1.57
		ero11	3.32	2.31
		SPBC11C11.06c	3.32	1.06
		SPAC24B11.05	3.32	1.22
		lcb2	3.31	3.7
		SPAC1B3.01c	3.31	1.47
		clr6	3.29	3.31
		ypt3	3.27	2.55
		ght5	3.27	1.08
		isp5	3.27	1.65
		leu2	3.27	1.32
		nup155	3.26	3
		pro2	3.26	1.82
		SPAC644.13c	3.25	1.15
		SPBC106.03	3.25	2.68
		spk1	3.24	1.04
		ura1	3.23	2.36
		SPBC16H5.12c	3.23	1.76
		tps1	3.21	1.4
		bgs4	3.2	2.6
		moe1	3.19	2.07
		cho1	3.19	2.3
		SPBC2G5.01	3.19	1.49
		pmc1	3.19	2.62
		cip1	3.18	2.07
		tim44	3.16	1.84
		rps7	3.15	1.05
		SPBC19F5.04	3.14	1.3
		leu1	3.14	1.63
		rps1902	3.08	0.75
		rpn10	3.08	1.15
		cct4	3.05	1.16
		mei2	3.05	2.1
		SPAC1002.12c	3.04	2.1
		cct8	3.03	2.45
		rpl2301/rpl2302	3.02	0.69
		srs1	3.01	1.46
		erg10	3	1.69
		cwf5	2.99	1.71
		hsp90	2.98	1.29
		cct5	2.98	2.47
		fas2	2.97	1.34
		clc1	2.97	0.92
		idh2	2.96	2.39
		rpn501/rpn502	2.95	1.84
		sey1	2.95	1.75
		pdc2	2.94	3.24
		SPCC757.13	2.94	1.26
		arg11	2.93	3.16
		gap1	2.91	2.02
		mcm3	2.9	1.93
		vps1302	2.9	2.5
		cct3	2.89	1.18
		egt1	2.89	2.24
		rlp7	2.87	1.97
		anp1	2.87	1.27
		smf1	2.87	0.62
		rpn6	2.85	0.97
		vma2	2.84	2.13
		fas1	2.83	1.88
		SPBPB2B2.01	2.82	2.17
		tif306	2.82	2.22
		atp14	2.8	1.61
		mkt1	2.8	1.74
		elf1	2.79	1.88
		SPAC806.06c	2.79	1.4
		sap1	2.78	0.92
		yrs1	2.78	1.15
		pfk1	2.76	1.7
		yip5	2.76	1.54
		ade1	2.76	2.41
		rpb5	2.76	0.72
		dlc1	2.72	1
		tif213	2.71	1.74
		ght8	2.69	1.69
		ypp1	2.64	1.83
		sec72	2.64	2.01
		cyc2	2.63	1
		dfr1	2.62	4.37
		sec24	2.62	1.98
		arg5	2.61	2.7
		gcn1	2.6	3.26
		lsh1	2.6	0.45
		tif301	2.59	2.32
		mrps18	2.58	0.84
		cho2	2.58	1.47
		lcf2	2.57	1.97
		ndi1	2.56	2.16
		alg2	2.55	1.79
		abc4	2.54	2.85
		but2	2.54	1.29
		rho3	2.53	2.45
		SPCC162.02c	2.52	3.59
		rkr1	2.51	1.31
		pmk1	2.49	1.53
		str1	2.48	1.54
		SPAC694.02	2.46	1.5
		SPAC6B12.04c	2.45	1.74
		tif313	2.45	1.52
		his2	2.44	1.46
		tif1	2.44	1.95
		cct2	2.44	0.31
		ubc13	2.44	3.65
		eca39	2.43	1.53
		asc1	2.42	4.17
		suc22	2.41	1.96
		atg4	2.41	1.49
		gpd2	2.41	1.85
		tda1	2.41	1.24
		lys3	2.4	1.58
		cwf7	2.4	0.63
		srp54	2.39	3.22
		rpb3	2.38	2.5
		mug178	2.37	2.03
		rpn3	2.36	1.4
		nde1	2.36	1.12
		grs1	2.35	0.64
		mrp51	2.34	0.51
		SPAC4H3.03c	2.34	1.99
		cts1	2.34	2.22
		och1	2.34	2.24
		rvb2	2.33	3.47
		ppa2	2.33	1.06
		cct1	2.32	2.34
		thi9	2.28	0.82
		rpn9	2.28	1.41
		knk1	2.28	2.8
		ypt1	2.28	3.58
		tcb1	2.27	1.37
		kap109	2.26	1.89
		fmd1	2.25	1.7
		SPBC21B10.02	2.24	0.66
		thf1	2.24	2.49
		sal3	2.24	3.09
		trp2	2.23	1.52
		rps23/rps2302	2.22	0.73
		rhb1	2.22	2.85
		slt1	2.22	1.39
		abc2	2.22	1.9
		atp3	2.21	3.08
		tif307	2.2	2.25
		not1	2.2	2.86
		ubi5/ubi3/ubi2/ubi1/ubi4	2.19	2.44
		SPBC1271.07c	2.19	0.91
		ilv1	2.18	1.73
		ssc1	2.18	3.9
		rps101	2.17	0.55
		rpt6	2.16	2.24
		lys12	2.16	1.68
		SPBC21C3.15c	2.14	1.87
		rrp5	2.14	0.93
		mic10	2.12	4.08
		tif224	2.11	1.94
		mts4	2.11	2.55
		arf1	2.1	3.49
		scs7	2.1	1.59
		ser3	2.1	1.41
		tif212	2.09	1.46
		sar1	2.08	2.56
		mug35	2.08	1.74
		ypt2	2.08	2.38
		paa1	2.07	1.62
		mpg2	2.06	1.35
		nda2	2.04	4.34
		pmp20	2.03	0.6
		rvb1	2.03	2.63
		trs1	2.02	2.67
		eft201	2.01	1.79
		tif308	2	3.22
		ymc1	2	1.04
		tef3	2	5.56
		sdj1	1.99	1.56
		nda3	1.99	2.59
		SPBC1703.13c	1.97	1.59
		mas5	1.97	3.62
		rds1	1.95	0.55
		rpt4	1.95	1.96
		prp17	1.94	1.03
		vps33	1.94	1.26
		tom70	1.94	1.5
		abz1	1.91	1.94
		cys11	1.89	2.39
		ppk3	1.89	2.74
		adh1	1.87	2.54
		stt4	1.84	1.41
		tif222	1.84	1.23
		rpt5	1.84	2.34
		cct6	1.84	2.35
		cut9	1.83	1.65
		atp7	1.82	2.03
		rps1501	1.8	0.26
		tif303	1.79	3.8
		mdj1	1.79	1.08
		rrs1	1.79	0.29
		aes1	1.79	2.43
		sty1	1.78	0.93
		tif211	1.78	3.01
		seb1	1.78	2.15
		erg11	1.77	0.96
		avt3	1.77	1.24
		sec18	1.77	2.44
		gpd1	1.76	1.99
		ipp1	1.75	0.52
		SPAC12B10.01c	1.75	2.09
		nop56	1.75	2.6
		pdc101	1.73	2.84
		tfg3	1.73	0.4
		tif302	1.72	2.81
		rpn2	1.68	1.26
		sum1	1.67	2.62
		int6	1.66	0.92
		arg1	1.66	0.51
		anc1	1.66	3.23
		rpt2	1.64	2.16
		SPBC83.05	1.64	1.51
		uge1	1.63	0.66
		sks2	1.62	2.7
		cam1	1.62	0.97
		rpt3	1.62	2.86
		rae1	1.61	0.57
		cdc22	1.61	2.81
		atp4	1.61	1.3
		thi4	1.61	3.45
		cwf4	1.6	1.48
		nop52	1.6	0.57
		isp6	1.59	1.57
		rpl3202	1.59	0.6
		brx1	1.58	1.12
		cut6	1.58	3.04
		SPBC887.17	1.58	2.96
		hmt1	1.57	2.44
		lap2	1.57	0.63
		lsd1	1.57	2.07
		kap123	1.56	0.6
		ilv6	1.56	1.5
		lys4	1.53	3.2
		gpa1	1.52	1.66
		tpx1	1.52	1.56
		SPAC458.02c	1.52	1.4
		SPBC16H5.08c	1.52	2.83
		atd2	1.52	1.44
		hxk1	1.5	1.7
		smd3	1.49	1.44
		rpl3002	1.49	0.4
		sec26	1.49	0.97
		tif5	1.48	0.92
		mrpl7	1.47	0.24
		cwf14	1.47	0.94
		tnr3	1.47	1
		thg1	1.46	0.7
		rps001	1.44	0.43
		egd2	1.44	2.29
		SPAC30C2.08	1.44	1.22
		rps602	1.43	0.48
		rps1701/rps1702	1.42	0.26
		sam1	1.42	1.96
		zhf1	1.42	1.31
		isp4	1.4	0.98
		dbp3	1.39	0.44
		chc1	1.37	1.46
		urk1	1.37	0.51
		atd1	1.37	2.16
		spi1	1.35	2.21
		mlo3	1.35	1.15
		sec21	1.34	1.66
		rpn8	1.34	1.08
		lcb1	1.34	1.91
		srp101	1.34	0.97
		rar1	1.34	2.64
		rps1502	1.33	0.18
		met26	1.33	1.01
		fba1	1.33	0.7
		utp21	1.32	0.5
		rtn1	1.32	4.23
		mrs1	1.32	2.38
		mpg1	1.31	1.72
		pma1	1.31	1.29
		gpd3	1.3	1.64
		tif6	1.28	0.26
		drs1	1.27	1.18
		pdi1	1.27	0.65
		rad24	1.26	1.73
		atp1	1.24	1.96
		pcp1	1.23	0.87
		utp22	1.21	0.7
		pyr1	1.21	0.7
		nog1	1.21	0.59
		mrps28	1.18	1.58
		rpn11	1.17	1.12
		smb1	1.17	0.35
		gar1	1.16	0.27
		SPCC1450.15	1.16	0.51
		cmr2	1.16	0.5
		mrpl51	1.16	2.82
		hsp104	1.15	1.61
		SPCC1827.05c	1.15	0.36
		smd2	1.14	1.56
		thi2	1.14	2.17
		cdc48	1.13	0.66
		ret3	1.13	0.91
		tef103/tef102	1.12	1.68
		lys9	1.12	1.23
		aro1	1.11	0.5
		sct1	1.11	1.27
		kgd2	1.11	0.7
		mrpl17	1.1	0.16
		sec231	1.1	0.69
		phf1	1.1	0.86
		ptr1	1.1	0.72
		rpl2102	1.09	1.59
		cwf11	1.09	1.34
		SPAC26H5.07c	1.07	1.16
		acs1	1.06	1.59
		rad25	1.05	1.93
		cpc2	1.05	0.19
		rps102	1.03	0.26
		mcm4	1.02	0.99
		SPBC3H7.04	1.02	0.61
		SPBC21C3.12c	0.99	0.5
		pnu1	0.97	1.72
		ilv5	0.97	0.77
		dnf2	0.97	0.76
		gtb1	0.96	0.47
		srp1	0.95	0.26
		tdh1	0.95	2.55
		efr3	0.93	1.24
		cyp1	0.91	0.65
		win1	0.9	0.48
		vma13	0.89	0.38
		sme1	0.88	0.59
		mrps9	0.88	0.41
		shd1	0.85	1.57
		seh1	0.85	0.27
		rpf2	0.84	1.27
		rpl2401/rpl2402	0.83	0.32
		prp5	0.83	0.69
		fib1	0.83	1.59
		sec13	0.83	0.45
		utp15	0.83	0.45
		mrp5	0.82	0.2
		utp8	0.81	0.56
		cwf3	0.8	0.31
		trp3	0.8	0.64
		aly3	0.8	0.44
		rps3	0.78	0.66
		rpl1001	0.78	0.14
		shm1	0.78	0.49
		rps2	0.78	0.47
		nop58	0.77	1.49
		ppr1	0.75	0.79
		sec27	0.75	2.8
		lys1	0.73	0.63
		cwf2	0.73	0.32
		smd1	0.7	0.59
		act1	0.7	2.59
		pgk1	0.7	0.27
		cwf22	0.69	0.43
		SPBC16A3.14	0.67	0.41
		aco2	0.66	1.22
		atp2	0.66	0.74
		rps002	0.66	0.49
		mrp17	0.65	0.66
		pab1	0.65	0.45
		SPBC713.07c	0.65	0.2
		cwf18	0.63	0.24
		krs1	0.61	0.38
		gid7	0.6	0.4
		glt1	0.59	0.2
		cop1	0.58	3.05
		SPCC330.03c	0.58	0.12
		sea3	0.58	0.39
		prp19	0.57	0.86
		mrpl9	0.55	0.35
		pabp	0.53	0.35
		rpn12	0.51	0.37
		utp18	0.51	0.21
		eno101	0.5	0.42
		prs1	0.5	1.71
		rsm25	0.5	0.71
		tcd1	0.49	0.36
		spp42	0.49	0.58
		cwf10	0.48	0.76
		rps802/rps801	0.48	0.55
		nan1	0.48	0.37
		nup186	0.47	0.93
		rpl102	0.46	0.3
		spf38	0.45	0.53
		rpl2501	0.44	0.53
		cdc5	0.43	0.38
		rpl35A02	0.42	0.33
		mcp60	0.42	1.48
		sec28	0.42	0.9
		rps1602/rps1601	0.42	0.1
		has1	0.4	0.22
		hhf1	0.4	0.27
		oxr1	0.38	0.78
		bpl1	0.38	0.21
		rpl8	0.38	0.59
		rpl3201	0.36	0.17
		nop2	0.34	0.09
		bgs1	0.34	0.16
		rps901	0.32	0.22
		utp5	0.31	0.25
		mrpl23	0.3	0.35
		fft3	0.29	0.17
		hem1	0.29	0.18
		dcd1	0.28	0.15
		rsm18	0.25	0.26
		rps21	0.25	0.13
		rps1802/rps1801	0.25	0.08
		sea4	0.22	0.15
		zta1	0.22	0.26
		prp45	0.22	0.16
		cwf12	0.22	0.13
		tpp2	0.21	0.37
		rpl702	0.21	0.29
		mrps26	0.18	0.16
		srp2	0.17	0.07
		mrpl20	0.17	0.09
		mrpl50	0.17	0.37
		pyk1	0.17	0.18
		mrp4	0.16	0.17
		apl3	0.14	0.06
		ysp2	0.13	0.14
		rpl26	0.12	0.04
		rps1102/rps1101	0.12	0.06
		rpl701	0.12	0.12
		rpl3601/rpl3602	0.1	0.13
		dip2	0.08	0.05
		bfr1	0.06	0.03
		rpl44	0.05	0.03
		rps2402	0.05	0.02
		rpl15	0.04	0.05
		asn1	0.04	0.04
		rpl901	0.01	0.01
		snu13	0	0
		rpl1801	-0.02	0.02
		cbf5	-0.02	0.01
		rpl401	-0.02	0.02
		rpl2802	-0.02	0.02
		rpl2002/rpl2001	-0.05	0.05
		mrpl3	-0.05	0.07
		pwp2	-0.06	0.15
		ckb2	-0.06	0.06
		rpl14	-0.06	0.06
		rpl1802	-0.07	0.06
		rpl2702	-0.07	0.07
		rpl402	-0.08	0.05
		rps2401	-0.08	0.04
		rpl6	-0.09	0.14
		rpp0	-0.12	0.13
		rpl2801	-0.12	0.07
		rpl3402/rpl3401	-0.12	0.07
		rpl22	-0.12	0.18
		rps401	-0.12	0.08
		rpl1602	-0.12	0.11
		rpl1202/rpl1201	-0.13	0.22
		rpl1102/rpl1101	-0.14	0.11
		SPBC30D10.14	-0.15	0.11
		rpl101	-0.16	0.17
		rps2501/rps2502	-0.18	0.07
		rpl3001	-0.19	0.14
		ebp2	-0.19	0.08
		rpp203	-0.19	0.1
		lsc2	-0.21	0.73
		grx1	-0.22	0.16
		mms19	-0.22	0.13
		rps902	-0.22	0.11
		rpl4302	-0.23	0.15
		rpl301/rpl302	-0.24	0.19
		ptc4	-0.24	0.07
		uro1	-0.25	0.28
		tif52	-0.27	0.23
		rpl2502	-0.27	0.27
		rps20	-0.27	0.11
		srp40	-0.28	0.18
		rpl2701	-0.29	0.47
		rps502/rps5	-0.31	0.16
		ape2	-0.32	0.1
		rpl35A01	-0.32	0.18
		nup97	-0.33	0.14
		rml2	-0.33	0.29
		rpl501/rpl502	-0.33	0.68
		cka1	-0.35	0.39
		rpp103	-0.36	0.27
		ubc4	-0.38	0.2
		rpl803/rpl802/rpl801	-0.4	0.2
		ckb1	-0.4	0.35
		rpp201	-0.4	0.16
		SPAPB2C8.01	-0.42	0.57
		tcg1	-0.44	0.21
		mrt4	-0.44	1.4
		rpl13	-0.45	0.34
		rpl4301	-0.47	0.15
		txl1	-0.52	0.57
		gar2	-0.52	0.29
		mrp49	-0.53	0.35
		urg1	-0.53	1.09
		rps1201	-0.57	0.22
		rps1202	-0.61	0.21
		rpl1901	-0.63	0.24
		mrpl1	-0.65	0.53
		cut3	-0.65	0.3
		rpl42	-0.67	0.91
		rpl35	-0.68	0.36
		mrpl15	-0.69	0.99
		utp4	-0.7	0.24
		pfl8	-0.73	1.48
		pcs60	-0.77	0.53
		rps2202/rps2201	-0.81	0.33
		trx1	-0.81	1.33
		ade4	-0.82	1.36
		pdb1	-0.84	1.92
		SPAC25G10.01	-0.84	0.14
		sip1	-0.86	0.76
		trx2	-0.88	0.6
		imp2	-0.9	0.21
		rps2602	-0.93	0.2
		pda1	-0.95	1.47
		rpp202	-0.96	1.19
		SPAC16E8.17c	-1.03	1.25
		oga1	-1.08	0.31
		erv1	-1.1	0.61
		nmt1	-1.24	1.21
		utp10	-1.25	0.14
		lat1	-1.31	1.15
		pdi2	-1.5	0.9
		eis1	-1.5	1.82
		rps2802/rps2801	-1.59	0.53
		htb1	-1.84	0.46
		sea2	-1.98	1.18
		esf2	-2	0.96
		shk2	-2.21	1.04
		sdd3	-2.98	0.34
		vip1	-5.73	2.8
		SPAC24C9.09	-7.48	4.42

## Sheet: Fig.2c,e
	Figure 2C
		Pearson correlation coefficient					Kruskal-Wallis test
		Ste4 - Sms1	Ste4 - Sms1ΔSBD	Ste4ΔRA - Sms1			P value	<0.0001
	cell1	0.71	0.12	0.03			Exact or approximate P value?	Approximate
	cell2	0.49	0.07	0.1			P value summary	****
	cell3	0.62	0.12	0.03			Do the medians vary signif. (P < 0.05)?	Yes
	cell4	0.81	0.14	0.02			Number of groups	3
	cell5	0.9	0.04	0.11			Kruskal-Wallis statistic	31.51
	cell6	0.48	0.09	0.09
	cell7	0.49	0.07	0.06			Dunn's multiple comparisons test	Mean rank diff.	Significant?	Summary	Adjusted P Value
	cell8	0.77	0.08	0.12			Ste4 - Sms1 vs. Ste4 - Sms1dSBD	21.16	Yes	****	<0.0001	A-B
	cell9	0.84	0.07	0.02			Ste4 - Sms1 vs. Ste4dRA - Sms1	24.29	Yes	****	<0.0001	A-C
	cell10	0.58	0.06	0.07			Ste4 - Sms1dSBD vs. Ste4dRA - Sms1	3.135	No	ns	>0.9999	B-C
	cell11	0.75	0.12	0.04
	cell12	0.39	0.09	0.13
	cell13	0.55	0.04
	cell14	0.77	0.05
	cell15	0.19	0.02
	cell16	0.51	0.16
	cell17	0.72
	median	0.62	0.075	0.065
	Figure 2E
		Mating efficiency					Unpaired t test
		WT	Sms1ΔSBD				P value	<0.0001
	Exp.1	68.1883	0				P value summary	****
	Exp.2	69.5219	0				Significantly different (P < 0.05)?	Yes
	Exp.3	69.2488	0				One- or two-tailed P value?	Two-tailed
	Average	68.9863	0				t, df	t=169.6, df=4
	SD	0.704486	0

## Sheet: Fig.3g
	Figure 3G
		Mating efficiency (%)					ANOVA summary
		Sms1	Sms1 + NLS-GBP	NLS-GBP			F	397.9
	Exp.1	73.9073	2.04082	75.0341			P value	<0.0001
	Exp.2	72.48	9.48	73.3			P value summary	****
	Exp.3	77.68	5.95	80.84			Significant diff. among means (P < 0.05)?	Yes
	Average	74.6891	5.82361	76.3914			R squared	0.9925
	SD	2.68671	3.7212	3.94899
							Brown-Forsythe test
							F (DFn, DFd)	0.1020 (2, 6)
							P value	0.9046
							P value summary	ns
							Are SDs significantly different (P < 0.05)?	No
							Tukey's multiple comparisons test	Mean Diff.	95.00% CI of diff.	Below threshold?	Summary	Adjusted P Value
							Sms1 vs. Sms1 + NLS-GBP	68.87	60.11 to 77.62	Yes	****	<0.0001	A-B
							Sms1 vs. NLS-GBP	-1.702	-10.46 to 7.055	No	ns	0.8271	A-C
							Sms1 + NLS-GBP vs. NLS-GBP	-70.57	-79.33 to -61.81	Yes	****	<0.0001	B-C

## Sheet: Fig.4d
	Figure 4D
		Mating efficiency (%)					ANOVA summary
		Sms1	Sms1-LBM	sms1Δ			F	1224
	Exp.1	71.22	0	0			P value	<0.0001
	Exp.2	74.6	0	0			P value summary	****
	Exp.3	67.56	0	0			Significant diff. among means (P < 0.05)?	Yes
	Average	71.1267	0	0			R squared	0.9976
	SD	3.52093	0	0
							Brown-Forsythe test
							F (DFn, DFd)	3.981 (2, 6)
							P value	0.0794
							P value summary	ns
							Are SDs significantly different (P < 0.05)?	No
							Tukey's multiple comparisons test	Mean Diff.	95.00% CI of diff.	Below threshold?	Summary	Adjusted P Value
							Sms1 vs. Sms1ΔPIP	71.13	66.03 to 76.22	Yes	****	<0.0001	A-B
							Sms1 vs. sms1Δ	71.13	66.03 to 76.22	Yes	****	<0.0001	A-C
							Sms1ΔPIP vs. sms1Δ	0	-5.093 to 5.093	No	ns	>0.9999	B-C

## Sheet: Fig.5f
	Figure 5F
		P.fus1-dPSTR nuclear enrichment					Kruskal-Wallis test
		Byr1DD spk1d	Byr1DD	Byr1DD sms1d			P value	<0.0001
		0.631518	1.58335	1.86903			Exact or approximate P value?	Approximate
		0.701936	1.03437	1.32575			P value summary	****
		0.752928	1.52164	1.31698			Do the medians vary signif. (P < 0.05)?	Yes
		0.711968	1.85728	1.44404			Number of groups	3
		0.986406	1.20717	1.15683			Kruskal-Wallis statistic	1192
		0.840197	1.82291	1.56003
		0.792933	1.63689	1.51112			Data summary
		0.735826	1.0134	0.937445			Number of treatments (columns)	3
		0.946611	1.15085	1.6871			Number of values (total)	1754
		0.830457	1.70771	1.11959
		0.809219	1.10623	1.42828			Dunn's multiple comparisons test	Mean rank diff.	Significant?	Summary	Adjusted P Value
		0.739711	1.09798	1.26255			Byr1DD sms1d vs. Byr1DD	-250.9	Yes	****	<0.0001	A-B
		0.840851	1.42026	1.09738			Byr1DD sms1d vs. Byr1DD spk1d	753.5	Yes	****	<0.0001	A-C
		0.754065	1.53437	1.5347			Byr1DD vs. Byr1DD spk1d	1004	Yes	****	<0.0001	B-C
		0.566172	1.85474	1.42284
		0.802655	1.38796	1.20354
		0.817845	1.73505	1.26793
		0.807005	1.12888	1.28744
		0.717626	1.74865	1.62601
		0.904055	1.7251	0.979754
		0.80768	1.18019	1.20048
		0.627729	1.74141	1.43785
		0.799209	1.18019	1.1849
		0.878434	1.37236	1.30727
		0.844903	1.81387	1.39085
		0.819981	1.25146	1.37096
		0.691869	1.04957	1.79531
		0.885938	1.98546	1.59721
		0.979952	2.25091	1.62615
		0.908088	1.24747	1.15224
		0.75967	1.69253	1.59506
		0.753047	1.80351	1.31377
		0.956333	1.75036	1.21384
		0.753628	1.24232	1.22706
		0.812525	1.36197	1.22376
		0.785141	1.72607	1.48897
		0.721857	1.76599	1.26418
		0.813531	1.40295	1.49461
		0.755719	1.94241	1.08046
		0.692163	1.40505	1.37099
		0.882095	1.42597	1.1944
		0.735893	1.25658	1.66592
		0.874944	2.14997	1.48759
		0.773286	1.66834	1.60692
		0.865847	2.22398	0.997795
		0.708545	1.29838	1.3708
		0.905224	1.75735	1.72604
		0.773452	1.26364	1.08107
		0.768342	2.13015	1.15013
		0.756567	1.36305	1.62529
		0.727665	1.96472	1.50725
		0.779416	1.58377	1.33041
		0.734003	2.03197	1.3903
		0.875925	1.77875	1.29897
		0.788038	1.05563	1.31787
		0.767342	1.59268	1.23953
		0.965564	1.49217	1.45461
		0.884913	1.13022	1.37976
		0.67355	1.32455	1.00806
		0.742663	1.56304	1.30544
		0.781539	1.71012	1.12875
		0.855469	1.40865	1.13819
		0.807446	1.62404	1.13026
		0.795576	1.18956	1.31223
		0.722409	1.17122	1.31185
		0.737759	1.25599	1.33386
		0.657266	1.5156	1.40905
		0.750647	1.91168	1.4242
		0.86738	1.91711	1.46546
		0.674542	1.29118	1.13264
		0.948082	1.2353	1.3639
		0.806169	1.4851	1.28693
		1.10113	1.71531	1.22252
		0.838523	2.07422	1.69854
		0.77426	1.43675	1.28118
		0.900685	1.40498	1.06547
		0.677269	1.39053	1.17681
		0.67739	1.63382	1.17033
		0.921015	2.05184	1.61975
		0.961178	1.3559	1.38439
		0.831505	1.85478	1.18582
		0.810212	1.67317	1.24829
		0.910183	1.34647	1.26469
		0.859769	1.38553	0.954218
		0.919602	1.82624	1.04195
		0.720842	1.66024	1.15787
		0.939329	1.1631	1.53283
		0.864214	1.41587	1.11259
		0.759386	1.60278	1.18475
		0.648019	1.73374	0.985537
		1.07506	1.35659	1.06088
		0.625648	1.82204	1.48924
		0.854659	1.60174	1.25101
		0.865231	1.92613	1.20263
		0.78108	1.67931	1.38847
		0.718468	1.73711	1.2334
		0.848679	1.07397	1.22265
		0.751704	1.69161	1.10198
		0.726468	1.38383	1.25221
		0.881186	1.35735	1.36231
		0.722279	1.49409	1.21171
		0.620137	1.63711	1.31803
		0.697636	1.81862	1.6863
		0.848698	1.8228	1.27325
		0.823932	1.56077	1.27336
		0.801915	1.80975	1.27255
		0.779358	1.91426	1.3664
		0.819556	1.18505	1.24121
		0.857251	1.55934	1.32936
		0.883022	1.74136	1.21774
		0.748915	1.69163	1.52103
		0.782186	1.57385	1.0452
		0.80647	1.66171	1.50295
		0.688965	1.79774	1.34792
		0.999157	2.12589	1.29039
		0.787464	1.7342	1.03646
		0.82881	1.46614	1.06376
		0.794136	1.56991	1.38302
		0.703978	1.70573	1.36926
		0.904462	1.36977	1.35659
		0.697327	1.56673	1.39217
		0.800088	1.25282	1.62602
		0.761007	1.39649	1.2355
		0.658879	1.64277	1.51345
		0.890018	1.46272	1.2818
		0.917161	1.58906	1.49593
		0.807414	0.987721	1.03805
		0.770311	1.5184	1.44732
		0.749776	1.69031	1.50195
		0.871666	1.8754	1.42975
		0.646277	1.70787	1.33029
		0.822673	1.33818	1.18269
		0.682426	1.59164	1.43552
		0.81204	1.83264	1.55501
		0.848851	1.44328	1.13283
		0.765059	1.4878	1.8871
		0.781243	1.43321	1.63695
		0.737094	1.23317	1.49909
		0.754977	1.05805	1.35015
		0.775551	1.60209	1.05026
		0.790204	1.84251	1.04281
		0.875083	1.15708	1.44685
		0.744884	1.90082	1.18457
		0.821459	1.41335	1.02328
		0.839538	1.20552	1.13282
		0.752697	1.08984	1.2293
		0.772015	1.3601	1.5694
		0.681666	1.65875	1.39287
		0.825213	1.47082	1.55231
		0.763247	1.45598	1.23979
		0.57007	1.46703	1.55175
		0.789674	1.82703	1.20693
		0.783158	1.21161	1.43221
		0.891324	1.11229	1.24242
		0.801733	1.61363	1.18036
		1.00468	1.25503	1.87567
		0.713683	1.53842	1.52889
		0.719686	1.19873	1.17956
		0.606307	1.13405	1.28737
		0.637166	1.72913	1.27973
		0.921686	1.03515	1.19561
		0.616778	1.55873	1.12611
		0.801469	1.63742	1.18669
		0.673212	1.54838	1.40119
		0.765572	1.69172	1.21894
		0.909231	1.88977	1.20637
		0.83715	1.81522	1.42425
		0.664316	1.26762	1.13742
		0.788332	1.26116	1.20513
		0.887904	1.15677	1.37943
		0.660348	1.30729	1.21426
		0.812461	1.73136	1.23995
		0.833571	1.4739	1.45101
		0.849831	1.35362	1.38437
		0.734285	1.38897	1.23365
		0.62491	1.38163	1.26332
		0.807843	1.60136	1.43
		0.784354	1.28695	1.08858
		0.73717	1.0411	1.1251
		0.964796	1.39961	1.47648
		0.704414	1.65333	1.26517
		0.863776	1.46496	1.27301
		0.769028	1.98736	1.4635
		0.722833	1.74773	1.45598
		0.737218	1.66748	1.59166
		0.744027	1.2402	1.0995
		0.790955	1.06928	1.11643
		0.794731	1.54441	1.34889
		0.811392	1.77573	1.62271
		0.846309	1.39716	1.21195
		0.833994	1.77965	1.2733
		0.797269	1.71731	1.58
		0.785054	1.43381	1.26639
		0.792366	1.70178	1.36922
		0.734589	1.97331	1.29577
		0.675635	1.24035	1.18571
		0.722573	1.41966	1.47688
		0.895994	1.28888	1.27276
		0.609424	1.79238	1.21804
		0.669069	1.57194	1.11928
		0.751149	1.62924	1.435
		0.628661	1.61559	1.56819
		0.727675	2.03541	1.37207
		0.767455	1.56471	1.19656
		0.89145	1.56606	1.35019
		0.72948	1.17293	1.26956
		0.903971	1.56956	1.51711
		0.892319	1.17592	1.39254
		0.721026	2.12205	1.23343
		0.770023	1.55727	1.149
		0.800835	1.02718	1.36069
		0.681487	1.76099	1.33045
		0.90975	1.84	1.23339
		0.921024	1.17438	1.27508
		0.89207	1.55469	1.37213
		0.814852	1.46459	1.2459
		0.896053	1.45211	0.95602
		0.759204	1.61508	1.28682
		0.53528	1.30336	1.11235
		0.792584	1.26037	1.1851
		0.709124	1.92324	1.27632
		0.78639	1.17912	1.02437
		0.801957	1.08712	1.4008
		0.790568	1.51405	1.15971
		0.738709	1.61311	1.33903
		0.656135	1.95409	1.24361
		0.724788	1.77681	1.3056
		0.836135	1.36209	1.26282
		0.768815	1.26979	1.1622
		0.840339	1.73729	1.81339
		0.786091	1.13336	1.33846
		0.800616	1.4788	1.23589
		0.783885	1.65913	1.37443
		0.845827	1.60639	1.18896
		0.799976	1.60131	1.39863
		0.852702	1.27804	1.52868
		0.816525	1.28961	1.27004
		0.781682	1.11493	1.25824
		0.825196	1.20356	1.21661
		0.877821	1.41815	1.21637
		0.862036	0.944053	1.36585
		0.787222	1.20589	1.5091
		0.859187	1.76298	1.18337
		0.720606	1.06269	1.17667
		0.858928	1.35947	1.25208
		0.780911	1.39905	1.56917
		0.845889	1.33505	1.21378
		0.765862	1.14752	1.43933
		0.843755	1.73442	1.19244
		0.708146	1.43217	1.2931
		0.79829	1.22479	1.15697
		0.764982	1.59309	0.766389
		0.848165	1.27293	1.46812
		0.835635	2.02217	1.34988
		0.82403	1.33678	1.47164
		0.746143	2.02614	1.29345
		0.827712	1.68563	1.40473
		0.911898	1.08212	1.29388
		0.710545	1.38726	1.20906
		0.660354	1.7714	1.18738
		0.808053	1.29969	1.52096
		0.621705	1.90204	1.09068
		1.20347	1.82479	1.54487
		0.884926	1.32372	1.71951
		0.868282	1.96552	1.29054
		0.977207	1.34245	1.05078
		0.745488	1.14127	1.08925
		0.874757	1.18825	1.60022
		0.743978	1.77152	1.44279
		0.848867	1.14937	1.55624
		0.701194	1.90438	1.81476
		0.909507	1.77436	1.14249
		0.858803	1.40552	1.6095
		0.907121	2.0012	1.29284
		0.766094	1.64455	1.27128
		0.627394	1.38522	1.09363
		0.84822	1.73388	1.16536
		0.789448	1.20839	0.940938
		0.926558	1.13257	1.38899
		0.939786	1.43129	1.58282
		0.802634	1.45142	1.31041
		0.759624	1.34092	1.10089
		0.80786	1.15577	1.55329
		0.941236	1.58748	1.40886
		0.807664	1.39211	1.39366
		0.83883	1.44114	1.33756
		0.821	1.45513	1.34462
		0.812916	1.17192	1.18619
		0.695194	1.35912	1.3026
		0.706886	1.61891	1.03357
		0.802667	1.16907	1.30776
		0.817631	1.52548	1.45756
		0.845472	1.12447	1.62075
		0.664889	1.43357	1.37058
		0.89819	1.24994	1.32149
		0.744167	1.6544	0.980547
		0.732078	1.22509	1.31873
		0.920393	1.69105	1.09471
		0.831292	1.56712	1.09408
		0.906526	1.84414	1.16598
		1.32479	1.58381	1.07957
		0.724936	1.10254	1.22581
		0.817163	1.02625	1.53313
		0.868441	0.949127	1.04527
		0.880177	1.12422	1.28277
		0.837928	1.23761	1.44929
		0.810714	1.78035	1.41524
		0.713714	1.52227	1.19
		0.795588	1.75456	1.00799
		0.759547	2.07753	1.46025
		1.05667	1.25539	1.34903
		0.637158	1.23278	1.21753
		0.78073	1.23115	1.25344
		0.664367	1.6504	1.27928
		0.906211	1.43377	1.2407
		0.88085	1.57987	1.24199
		0.789587	1.56696	1.50981
		0.753719	1.70087	1.26894
		0.756537	1.48263	1.36549
		0.828069	1.52685	1.40918
		0.716649	1.1095	1.22894
		0.74062	1.55703	1.16769
		0.843669	1.64007	1.28133
		0.713372	1.62062	1.18776
		0.889178	1.61214	1.29319
		0.821083	1.45634	1.28387
		0.741281	1.87434	1.47566
		0.722825	1.36727	1.18952
		0.824208	1.77209	1.34804
		0.707141	1.92451	1.4173
		0.809486	1.6238	1.42482
		0.863299	2.0414	1.33995
		0.721522	1.68256	1.76981
		0.685436	1.56762	1.82713
		0.728068	1.60014	1.31729
		0.925876	1.72199	1.14417
		0.818373	1.71462	1.12336
		0.74513	1.50596	1.24887
		0.593699	1.51122	1.18455
		0.828356	1.7465	1.40535
		0.783067	1.15199	1.87901
		0.852515	1.297	1.18792
		0.746842	2.0984	1.78084
		0.739822	1.28512	1.4207
		1.12467	1.16826	1.26218
		0.676545	1.25042	1.07175
		0.906677	1.44047	1.09138
		0.811655	1.26676	1.31074
		1.01527	1.31202	1.73677
		0.915806	1.64882	1.14831
		0.839417	1.22619	0.828861
		0.781869	1.10292	1.39216
		0.833849	1.28333	1.0205
		0.865493	1.11546	1.50417
		0.906173	1.17272	1.16061
		0.740886	1.50849	1.58766
		0.696303	1.70737	1.78656
		0.808655	1.80607	1.34884
		0.848381	1.01493	1.24764
		0.742323	1.76578	1.07606
		0.636546	1.9817	1.19204
		0.83839	1.91728	1.17587
		0.973824	2.16259	1.12593
		0.848769	1.71455	1.40489
		0.823944	1.3501	1.40805
		0.921536	1.93444	1.50232
		0.740835	1.13542	1.36314
		0.815675	1.06198	1.3467
		0.730024	1.64038	1.06934
		0.798985	1.54244	1.32344
		0.606576	1.13677	1.3916
		0.73726	1.23772	1.46834
		0.801757	1.25343	1.05527
		0.750927	1.3	1.27103
		0.790883	1.73032	1.46644
		0.858689	1.54024	1.85661
		0.660743	1.30851	1.28906
		0.79552	1.34877	1.48857
		0.855399	1.52974	1.15128
		0.691404	1.34172	1.31858
		0.685654	1.37488	1.2042
		0.749318	2.12445	1.5953
		0.850437	1.9877	1.28439
		0.616998	1.81235	1.73931
		0.81287	1.09106	1.62413
		0.714597	1.73976	0.955625
		1.04973	1.27278	1.26706
		0.789609	1.37926	1.14331
		0.729529	1.2232	1.28706
		0.642791	1.51196	1.67453
		0.850261	1.51319	1.13232
		0.790592	1.56861	1.32916
		0.779199	1.46714	1.60215
		0.747479	1.83459	1.27205
		0.676886	1.46211	1.30915
		0.708928	1.22837	1.00482
		0.871638	1.69914	1.31001
		0.801778	1.68855	1.08224
		0.613662	1.31635	1.12544
		0.708339	1.60156	1.28313
		0.706744	1.86986	1.13903
		0.955312	1.09368	1.723
		0.889483	1.67824	1.31877
		0.726024	1.27284	1.62965
		0.925783	1.71554	1.5252
		0.796415	1.39314	1.30831
		0.976706	1.51459	1.31959
		0.765002	1.21568	1.10832
		0.638393	1.35497	1.31214
		0.7826	1.84612	1.42411
		0.657095	1.75344	1.19377
		0.901474	2.31206	1.21185
		0.682836	1.64224	1.26875
		0.844964	1.66009	1.28917
		0.756767	1.64041	1.50324
		0.687553	1.69062	1.4591
		0.837226	2.26788	1.22079
		0.81068	1.39902	1.33488
		0.717558	1.26361	1.06878
		0.797948	1.82445	1.43124
		0.844397	1.32549	1.52253
		1.0522	1.94318	1.22146
		0.877827	1.1164	1.43226
		0.776405	1.71511	1.55768
		0.876112	1.42532	1.18382
		0.921396	1.63346	1.38066
		0.798871	1.38778	1.57582
		0.816521	1.62721	1.2673
		0.67123	1.22202	1.01498
		0.823779	1.11007	1.41336
		0.815648	1.19473	1.08366
		0.749796	1.65431	1.64904
		0.988368	1.35384	1.46391
		0.789962	1.59471	1.34085
		0.694002	1.37966	1.41362
		1.13717	1.56397	1.43531
		0.67592	1.39529	1.13676
		0.934782	1.46609	1.34055
		1.11345	1.68044	1.67519
		0.735241	1.47118	1.05984
		0.754006	1.52909	1.10016
		1.11779	1.68068	1.20687
		0.817931	1.86836	1.5511
		0.746252	1.56668	1.06805
		0.653423	1.1849	1.48882
		0.719002	1.70965	1.67929
		0.825129	1.5658	0.99647
		0.982841	1.29201	1.4382
		0.894545	2.04667	1.27277
		0.833888	1.41971	1.33678
		0.814199	1.32422	1.24821
		0.850416	1.23192	1.119
		0.773748	1.09549	1.32657
		0.76697	1.75662	1.43622
		0.775547	1.02936	1.26495
		0.884732	1.66796	1.50548
		0.742054	1.59318	1.26824
		0.833604	1.60342	1.4095
		0.809722	1.17145	1.23315
		0.779162	1.22455	1.14407
		0.795569	1.84362	1.55666
		0.793138	2.00988	1.16741
		0.724574	1.55439	1.64268
		0.790807	1.30421	1.47582
		0.916459	1.4149	1.07175
		0.891173	1.12858	1.38674
		0.839583	1.67103	1.35129
		0.760038	1.85874	1.75567
		0.970541	1.99397	1.31374
		0.721271	1.38873	1.60889
		0.85248	1.82297	1.41133
		0.872985	1.63671	1.15999
		0.791752	1.83557	1.07562
		0.722069	1.47984	1.43304
		1.04288	1.85678	1.07472
		0.755751	1.44032	1.0516
		0.874936	1.22528	1.70532
		0.83242	1.38746	1.35091
		0.65433	1.85171	1.1873
		0.937898	1.41198	1.08151
		0.874798	1.00502	1.54657
		0.896126	1.35324	1.17455
		0.650328	1.34684	1.6932
		0.761028	1.53742	1.45124
		0.721266	1.6504	1.29111
		0.769171	2.00115	1.75106
		0.661741	2.00268	1.69329
		0.719783	1.8532	1.8359
		0.820428	1.16635	1.35441
		0.807251	1.8886	1.38337
		0.794216	1.25514	1.27665
		0.822722	1.13499	1.34124
		0.741124	1.5558	1.2647
		0.800173	1.33893	1.0701
		0.719874	1.28664	1.12964
		1.03779	1.56998	0.992358
		0.7758	1.25409	1.40953
		0.734926	1.11096	1.00289
		0.824648	1.77974	1.24679
		0.679439	1.69151	1.6242
		0.716518	1.25177	1.09475
		0.682517	1.32253	1.87608
		0.726852	1.39851	1.39827
		0.82601	1.40372	1.13366
		0.769873	1.2044	1.42525
		0.99082	1.75977	1.2388
		0.691404	1.97534	1.40495
		0.760694	1.94887	1.17611
		0.834179	1.73803	1.56793
		0.66832	1.68794	1.17899
		0.743694	1.5248	1.70254
		0.759468	1.16777	1.41823
		0.775336	1.5761	1.53407
		0.843203	1.37531	1.44229
		0.688547	1.72913	1.2326
		0.899838	1.30644	1.02198
		0.804527	1.66614	1.16224
		0.843792	1.56378	1.26781
		0.783578	1.79972	1.04875
		0.707603	1.85433	0.964813
		0.701376	1.77087	1.03465
		0.862229	1.91812	1.51129
		0.854004	1.591	1.11389
		0.94621	1.56963	1.26167
		0.682725	1.22758	0.898149
		0.619055	1.09265	1.02643
		0.685944	1.08974	1.23732
		0.739856	1.66744	1.26836
		0.849934	1.31672	1.25207
		0.848641	1.78974	1.42505
		0.768447	1.43827	1.1752
		0.572786	1.19213	1.2816
		0.836803	1.39288	1.28651
		0.781214	2.05723	1.54135
		0.884161	1.58789	1.28061
		0.735675	1.46646	1.06361
		0.810627	2.08891	1.31905
		0.712451	2.02186	1.37376
		0.892046	1.5841	1.56517
		0.77208	1.7615	1.42813
		0.895152	1.42801	1.29475
		0.637537	1.9618	1.15209
		0.896902	1.72399	1.45958
		0.950426	1.74778	1.02462
		0.772628	1.27583	1.12542
		0.833708	1.97633	1.2162
		0.884292	1.32905	1.0688
		0.938	1.57892	1.63178
		0.880155	1.07123	1.24944
		0.811202	1.91861	1.37158
		0.71839	1.36856	1.64694
		0.967291	1.36513	1.02445
		0.730934	1.38645	1.01729
		0.707898	1.37585	1.41367
			1.43582	1.26449
			1.77017	1.44322
			1.21015	1.48047
			1.28689	1.3574
				1.45464
				1.02068
				1.21496
				1.53774
				1.52317
				1.42809
				1.28804
				1.36472
				1.317
				1.30073
				1.50739
				1.51276
				1.16753
				1.65412
				1.73426
				1.31099
				1.06457
				1.19756
				1.47583
				1.39207
				1.2827
				1.12659
				1.04532
				1.33519
				1.14888
				1.42779
				1.23159
				1.38602
				1.30217
				1.55836
				1.24077
				1.51879
				1.59574
				1.59903
				1.75481
				0.971917
				1.08834
				1.19392
				1.35659
				1.15572
				1.42068
				1.49522
				1.22212
				1.09925
				1.196
				1.59915
				1.26096
				1.17894
				1.5793
				1.00721
				1.24434
				1.51215
				1.53895
				1.43022
				1.12166
				1.25059
				1.47245
				1.10299
				1.4872
				1.52109
				1.5514
				1.14636
				1.44754
				1.06343
				1.10177
				1.49082
				1.06149
				1.81892
				1.29217
				1.33032
				1.38121
				1.15458
				1.14259
				1.19789
				1.08853
				1.32933
				1.22352
				1.21117
				1.57138
				1.14988
				1.12863
				1.50578
				1.29062
				1.27371
	median	0.794474	1.52002	1.29332

## Sheet: Fig.5g
	Figure 5G
		Shmooing cells (%)					ANOVA summary
		Byr1DD	Byr1DD sms1Δ	Byr1DD ste4Δ	Byr1DD spk1Δ		F	162.9
	Exp1	51.6556	1.76211	35.3535	0.589391		P value	<0.0001
	Exp2	52.8998	1.37931	35.219	0.524476		P value summary	****
	Exp3	49.4737	1.65517	24.8148	0.395257		Significant diff. among means (P < 0.05)?	Yes
	Exp4	40.9894	1.59574	29.3561	0.436681		R squared	0.976
	Average	48.7546	1.59809	31.1858	0.486451
	SD	5.36701	0.161279	5.08507	0.0872466		Brown-Forsythe test
							F (DFn, DFd)	3.446 (3, 12)
							P value	0.0517
							P value summary	ns
							Are SDs significantly different (P < 0.05)?	No
							Tukey's multiple comparisons test	Mean Diff.	95.00% CI of diff.	Below threshold?	Summary	Adjusted P Value
							Byr1DD vs. Byr1DD sms1Δ	47.16	39.39 to 54.92	Yes	****	<0.0001	A-B
							Byr1DD vs. Byr1DD ste4Δ	17.57	9.806 to 25.33	Yes	***	0.0001	A-C
							Byr1DD vs. Byr1DD spk1Δ	48.27	40.51 to 56.03	Yes	****	<0.0001	A-D
							Byr1DD sms1Δ vs. Byr1DD ste4Δ	-29.59	-37.35 to -21.82	Yes	****	<0.0001	B-C
							Byr1DD sms1Δ vs. Byr1DD spk1Δ	1.112	-6.651 to 8.875	No	ns	0.9731	B-D
							Byr1DD ste4Δ vs. Byr1DD spk1Δ	30.7	22.94 to 38.46	Yes	****	<0.0001	C-D

## Sheet: Fig.6b
	Figure 6B
		peak area per cell					Kruskal-Wallis test
		sms1-22A	WT	spk1Δ			P value	<0.0001
	cell1	0.7589	0	1.033			Exact or approximate P value?	Approximate
	cell2	2.721	0.02923	1.844			P value summary	****
	cell3	4.474	0.2817	2.508			Do the medians vary signif. (P < 0.05)?	Yes
	cell4	0.8475	0.1288	0.6281			Number of groups	3
	cell5	1.2	0.578	5.241			Kruskal-Wallis statistic	70.79
	cell6	3.287	0.1025	0.05871
	cell7	5.208	0.1274	0.568			Dunn's multiple comparisons test	Mean rank diff.	Significant?	Summary	Adjusted P Value
	cell8	0.3477	0.1287	1.601			spk1Δ vs. WT	46.75	Yes	****	<0.0001	A-B
	cell9	0.6211	0.347	2.407			spk1Δ vs. sms1-22A	-36.43	Yes	***	0.0002	A-C
	cell10	4.854	0	0.5499			WT vs. sms1-22A	-83.18	Yes	****	<0.0001	B-C
	cell11	0.2726	0.4096	3.889
	cell12	2.63	0	3.005
	cell13	1.363	0.2171	3.018
	cell14	5.368	0	2.376
	cell15	1.465	0	0.03798
	cell16	1.62	0.2219	0.2796
	cell17	0.5162	0.03458	1.383
	cell18	1.111	0.4502	0.3055
	cell19	2.281	0.8709	1.026
	cell20	1.093	0	0.6779
	cell21	1.371	0	0.182
	cell22	1.274	0.07778	0.9236
	cell23	0.6954	0.04665	0.441
	cell24	4.319	0.1317	1.927
	cell25	2.156	0.3164	5.997
	cell26	1.77	0.01483	0
	cell27	2.307	0.2457	1.584
	cell28	1.699	0.03014	0.6118
	cell29	0.1407	0.004097	1.429
	cell30	0.4788	0.235	0.03589
	cell31	0.1747	0	1.908
	cell32	3.031	0	1.026
	cell33	3.899	0	1.571
	cell34	0.1674	0	0.003769
	cell35	3.16	0	1.174
	cell36	1.43	0.0722	0
	cell37	6.947	0.0284	1.72
	cell38	1.475	0.2521	1.317
	cell39	0.4796	0.8477	1.085
	cell40	2.376	0	0.03139
	cell41	0.8849	0	0.1174
	cell42	0.7203	0.148	0.1706
	cell43	1.122	0	0.1016
	cell44	3.899	0.281	0.3802
	cell45	1.691	0	0.05313
	cell46	0.761	0.255	0.3721
	cell47	1.9	0.02971	0.0365
	cell48	0.7523		0.6965
	cell49			0.008066
	cell50			0
	cell51			2.252
	cell52			0.4233
	cell53			0.4346
	cell54			0
	cell55			0.9169
	cell56			0.05233
	cell57			0.5046
	cell58			0.3372
	cell59			0.3811
	cell60			0.003732
	cell61			0.3216
	cell62			0.000377
	cell63			0.2785
	cell64			0.9408
	cell65			0.4002
	cell66			0.2588
	cell67			0.2939
	cell68			0.9338
	cell69			0.1772
	cell70			0.2761
	cell71			0.1969
	cell72			0.2631
	Median	1.4475	0.04665	0.4378

## Sheet: Fig.6d
	Figure 6D
		Shmoo length (μm)
		0nM		1nM		10nM		100nM		1000nM			Two-way ANOVA	Ordinary
		WT	Sms1-22A	WT	Sms1-22A	WT	Sms1-22A	WT	Sms1-22A	WT	Sms1-22A		Alpha	0.05
	cell1	5.95364	5.15888	4.97872	6.39017	5.25587	13.7307	5.21138	10.0453	6.4405	6.7646
	cell2	4.71733	5.48535	5.63152	4.99303	7.80901	15.6517	7.89646	9.79058	10.3113	4.41543		Source of Variation	% of total variation	P value	P value summary	Significant?
	cell3	6.55684	5.5988	4.98185	5.50009	5.08559	5.04883	5.75675	6.18922	7.38373	6.54406		Interaction	3.351	<0.0001	****	Yes
	cell4	6.35923	6.50656	5.1354	6.64544	5.30623	4.57556	4.33268	4.42038	4.43841	4.52026		Row Factor	25.96	<0.0001	****	Yes
	cell5	4.74773	5.31918	6.14205	5.13171	5.17071	5.304	7.29876	7.33469	6.94958	4.7509		Column Factor	6.569	<0.0001	****	Yes
	cell6	7.484	4.95531	5.47745	6.60494	6.56048	5.01961	5.12017	5.6818	10.7101	4.92103
	cell7	6.13339	4.66559	7.04885	6.08478	5.66866	10.1981	5.79765	5.41906	5.25839	4.37807		ANOVA table	SS (Type III)	DF	MS	F (DFn, DFd)	P value
	cell8	6.27828	7.24229	4.94107	8.81812	6.3388	14.214	6.95373	4.09302	7.76306	5.51553		Interaction	1747	4	436.7	F (4, 4731) = 63.57	P<0.0001
	cell9	5.62801	5.20631	5.0921	7.86878	6.24814	6.60777	5.97427	7.2498	11.1799	7.08444		Row Factor	13531	4	3383	F (4, 4731) = 492.5	P<0.0001
	cell10	5.69346	5.92525	5.72512	5.91921	4.97848	10.1466	4.88355	5.3284	5.65829	5.34328		Column Factor	3424	1	3424	F (1, 4731) = 498.5	P<0.0001
	cell11	4.766	5.96665	4.94075	8.66033	6.71231	5.81152	10.019	5.19156	10.946	4.71503		Residual	32497	4731	6.869
	cell12	5.10201	5.37946	5.1303	6.65859	4.76733	7.14004	6.55288	5.40483	9.68779	4.38871
	cell13	4.98458	4.23977	5.02442	4.7787	5.94745	5.32806	7.44182	7.57275	10.5236	5.00031		Difference between column means
	cell14	4.70681	4.48446	5.16799	4.41486	11.4914	14.7869	6.99863	6.08697	13.069	5.08843		Predicted (LS) mean of YBS644 Sms1WT	1.223
	cell15	5.38118	5.14388	5.36863	5.21541	4.37146	9.38228	5.65893	6.31717	7.77382	4.50445		Predicted (LS) mean of YLM1808 Sms1-22A	2.959
	cell16	5.63175	5.20902	4.8699	5.1562	4.37866	11.3993	7.35536	4.99128	16.9724	11.0159		Difference between predicted means	-1.736
	cell17	6.5871	4.76319	6.20136	7.20415	4.44681	9.94693	5.44801	6.96309	8.46982	14.9931		SE of difference	0.07775
	cell18	5.11408	5.14009	7.54862	7.94184	4.65382	6.97443	7.87224	4.73756	7.38572	12.0183		95% CI of difference	-1.888 to -1.583
	cell19	6.53073	4.86197	5.58335	6.40132	8.36315	13.7816	5.69354	5.11164	16.3465	14.6292
	cell20	5.7769	5.80643	5.18697	9.24213	7.59037	8.2994	7.37089	4.87111	14.5184	8.25434		Šídák's multiple comparisons test	Predicted (LS) mean diff.	95.00% CI of diff.	Below threshold?	Summary	Adjusted P Value
	cell21	7.47693	5.37693	5.56811	5.65918	8.15476	5.46101	6.6773	5.02789	12.7317	17.9619		WT - Sms1-22A
	cell22	5.05187	7.1331	5.05971	9.11902	7.07664	8.9518	4.80495	5.99203	7.68195	12.7667		0nM	1.332e-15	-0.4556 to 0.4556	No	ns	>0.9999
	cell23	4.45592	6.40172	6.67891	7.55668	8.41543	6.44006	6.43671	6.0633	12.7088	11.3551		1nM	-0.8536	-1.333 to -0.3747	Yes	****	<0.0001
	cell24	5.59853	6.05811	4.99693	6.60439	4.30547	6.22985	7.95161	5.68968	10.3554	12.4484		10nM	-1.547	-1.937 to -1.157	Yes	****	<0.0001
	cell25	4.77267	5.87859	6.3251	9.27826	7.6835	12.3407	5.84231	4.96903	6.91181	12.8827		100nM	-2.858	-3.319 to -2.397	Yes	****	<0.0001
	cell26	4.7851	6.02853	4.99133	5.97576	5.84885	5.87963	6.86142	4.92604	12.7386	8.35105		1000nM	-3.421	-3.864 to -2.977	Yes	****	<0.0001
	cell27	4.903	4.69277	5.19023	5.99967	5.43453	5.97943	5.14291	5.37115	13.7474	14.2163
	cell28	5.32421	5.17825	4.40495	6.29951	10.6158	5.95619	4.87908	11.709	11.8709	16.6933
	cell29	5.08974	4.88926	6.61215	7.16634	5.53891	6.73247	7.44126	11.0549	8.7779	9.81582
	cell30	5.79328	4.96548	4.77526	4.37501	4.43443	9.29571	5.61975	16.8934	16.1217	13.4966
	cell31	4.44073	5.54638	5.92154	6.28874	8.33967	10.3293	5.21471	15.7405	8.12927	12.3008
	cell32	5.46103	5.47363	4.86575	5.89463	6.12545	5.59774	4.76433	19.235	9.08542	14.5877
	cell33	5.75069	5.00436	5.62889	6.00022	4.9665	5.57457	6.35271	13.8221	9.57975	15.0997
	cell34	7.20545	5.79661	4.54458	6.24865	4.29129	6.66345	5.78701	15.4179	12.6452	15.1931
	cell35	6.59741	5.18646	5.39376	5.04768	5.61443	7.88271	7.83936	9.8614	10.5752	15.8854
	cell36	6.85239	6.55957	6.75566	5.47471	7.90787	10.2919	5.93511	13.1041	12.1749	10.7364
	cell37	5.36593	5.37004	4.38813	5.50043	9.15611	5.46893	6.593	16.49	14.006	11.4611
	cell38	5.86423	5.87007	4.62551	7.25387	11.607	8.4394	5.98286	15.5371	14.2245	13.1548
	cell39	6.5105	5.58472	5.37144	7.38943	9.46695	6.26356	5.04111	15.609	10.0849	7.01823
	cell40	5.99043	5.35562	6.05148	7.43339	9.55254	14.293	5.63503	11.3572	5.71231	7.72235
	cell41	5.21337	6.03596	6.34599	5.57697	8.35196	7.74945	5.53576	20.961	11.1762	17.0341
	cell42	4.85143	5.56215	6.52954	7.23138	10.9313	10.9872	7.41431	14.4163	8.12626	11.1876
	cell43	5.8781	5.28502	6.91097	5.36244	7.68345	5.44262	5.76185	15.2734	10.2126	14.1546
	cell44	5.92373	6.00863	6.72867	5.01898	4.60815	9.37778	6.89763	16.4206	8.69431	10.1238
	cell45	6.13531	6.23162	6.48102	6.54778	8.63994	5.58477	7.18921	11.392	9.20787	14.9359
	cell46	5.07341	4.63261	6.22651	9.17341	7.98819	12.2525	4.61699	16.311	11.0336	18.7436
	cell47	5.55347	5.61626	5.42146	4.97603	5.75859	6.99606	9.61779	11.199	10.218	13.0918
	cell48	4.6019	5.13069	6.65383	10.3502	5.49471	5.5302	13.283	13.0288	11.3689	13.9697
	cell49	6.00015	4.7234	5.18198	8.31263	5.47686	5.05063	10.9877	15.8272	10.3923	10.5008
	cell50	5.27112	5.96626	5.51875	5.72056	5.46363	6.92186	8.86856	9.92502	7.26275	14.8267
	cell51	4.79648	5.4213	6.12063	4.23016	8.01035	9.37862	13.5167	11.5591	6.38954	17.6818
	cell52	4.97639	5.14983	7.24944	5.61056	10.212	4.65267	8.17945	12.7301	7.53905	8.23117
	cell53	6.6193	6.3113	4.35521	6.05558	5.19069	12.1419	12.9031	12.5251	4.8955	8.86507
	cell54	5.42955	4.955	5.85429	5.97321	6.10055	4.41429	4.62208	9.72885	4.7559	18.956
	cell55	5.19862	4.76227	5.71551	6.80781	4.64813	7.67877	10.6739	11.397	4.51736	6.36492
	cell56	5.8557	5.13032	5.36675	6.72066	9.12521	6.64099	8.75234	12.1132	4.50908	13.1203
	cell57	5.30407	6.05023	6.5849	7.62049	5.0305	5.80063	9.58828	11.3196	6.21072	11.7716
	cell58	5.14007	5.19338	4.56336	4.59705	5.76366	10.5703	9.10997	18.9336	5.11256	16.6192
	cell59	4.55908	6.21809	5.17326	8.87622	6.55607	7.10027	12.8629	10.0978	8.10058	11.4312
	cell60	5.68222	4.90906	6.31025	4.68226	6.14522	10.5911	12.138	13.9532	4.64983	17.0798
	cell61	4.86427	5.86823	6.17015	9.8755	4.24329	7.10498	12.8982	10.2122	4.63753	14.8899
	cell62	5.70139	5.08129	4.58565	7.0874	8.17728	12.2506	11.0541	14.7391	4.62889	19.0869
	cell63	4.54686	6.67941	5.77244	8.21358	5.33756	9.35377	8.9137	15.3896	5.96751	15.7503
	cell64	6.2461	4.5738	5.69883	7.45747	7.50752	9.65282	13.384	16.8759	7.65103	16.395
	cell65	4.52461	4.94718	5.33921	5.28043	6.59966	5.18052	8.67258	12.3378	6.0233	10.9204
	cell66	5.38651	5.50985	5.15338	7.69256	6.78388	7.94892	11.1685	12.877	5.22767	12.9469
	cell67	5.28216	5.52113	4.84961	5.02049	7.39496	5.41332	13.0217	16.3379	6.85573	17.6369
	cell68	5.93751	3.13664	5.25824	5.19332	4.96874	6.8937	9.799	13.62	8.5404	12.228
	cell69	4.94059	6.54894	5.75957	5.92197	11.5016	9.43511	10.6136	10.1956	4.98967	15.0402
	cell70	5.15817	5.49624	5.12549	7.62114	6.03982	7.24962	6.81105	14.2853	4.97529	15.1688
	cell71	5.97264	6.17283	7.29764	8.30354	4.96783	5.25859	4.83371	8.0821	4.73132	11.1412
	cell72	4.51669	7.36803	5.46251	4.77895	5.23342	10.2009	7.48471	13.1994	5.91445	11.9326
	cell73	5.16582	5.37473	6.86082	7.96191	6.45449	4.66389	8.11777	14.2745	7.6165	15.1343
	cell74	5.05402	4.45949	5.94144	7.60427	7.20343	5.62971	6.57447	14.3739	4.19211	17.4002
	cell75	4.77145	4.80395	6.91001	6.39106	5.42253	7.59744	7.3869	9.08803	5.41673	17.3197
	cell76	6.85469	5.66946	5.25473	5.3735	10.8262	9.62618	11.085	12.4482	6.26136	15.3625
	cell77	4.60041	5.27315	6.27271	8.1401	4.75784	6.48922	6.20968	18.6257	6.09863	15.2113
	cell78	4.73533	5.63925	6.62077	6.87165	4.78915	10.1257	6.60406	9.10196	5.41667	13.96
	cell79	4.93713	6.29521	6.98991	6.60313	6.105	12.138	9.90743	12.6813	7.39799	6.44864
	cell80	4.94381	4.52821	6.19805	7.39346	5.80093	4.59482	6.86012	10.1807	6.34105	16.3068
	cell81	5.68498	7.11156	4.90828	4.65072	5.691	7.1986	4.68177	13.4633	5.20964	12.9849
	cell82	6.17875	4.77046	5.2122	6.40431	4.58962	5.94252	5.87469	19.9212	4.78411	12.6202
	cell83	5.47046	5.42005	5.46272	9.27467	5.28521	7.01722	4.11714	15.7553	4.88254	21.9866
	cell84	5.25353	6.12547	5.829	4.84522	8.25124	8.36991	4.63698	9.99243	4.66452	14.606
	cell85	5.29478	5.30834	7.08634	5.02093	5.2684	6.80105	6.29301	11.2347	6.75386	5.54313
	cell86	5.10382	6.02349	5.74546	5.27073	5.3666	4.54467	7.17227	17.8248	5.37197	4.85803
	cell87	5.89876	4.77871	5.88039	5.90414	6.65768	10.0393	5.34749	10.2087	6.27193	7.82268
	cell88	5.38498	4.98748	5.61774	5.22964	7.34123	7.24995	8.13049	15.2887	8.21496	5.96443
	cell89	4.80514	4.58346	5.13845	5.41964	6.95905	5.14464	7.33513	11.5383	6.59874	9.96313
	cell90	5.05908	6.43212	6.62798	7.18874	12.7718	6.55639	5.58148	12.72	6.7543	5.7385
	cell91	4.56665	5.74997	6.6019	6.2752	7.30621	4.71505	5.61247	12.907	5.59784	8.54788
	cell92	5.14439	5.83381	6.47503	4.64425	4.85225	13.7354	6.25423	4.64927	6.34574	6.68281
	cell93	5.49177	5.97171	7.37326	6.83993	12.4665	4.94267	4.89421	5.54834	7.16157	5.3649
	cell94	5.45507	6.08173	5.98674	8.01145	4.37856	8.57372	5.01312	12.3234	5.89834	8.16831
	cell95	6.16517	5.96882	5.27787	6.94708	4.91208	6.87849	8.31889	4.17396	4.46346	8.17038
	cell96	5.0617	5.55302	4.1555	8.10501	5.25	10.3555	7.92977	7.08622	4.6287	5.99468
	cell97	7.32995	6.89569	4.96307	6.92488	6.05959	6.35469	5.17659	5.08085	5.94359	7.24995
	cell98	6.11377	4.83305	5.4445	6.53587	10.3387	6.36672	6.05422	6.16074	5.70799	5.80077
	cell99	5.07311	5.30687	6.55503	5.72562	6.41314	8.57658	7.42556	6.64497	4.47235	5.74068
	cell100	7.58167	4.84966	5.39148	5.22329	5.13048	10.5696	5.39423	6.53305	6.18292	6.74422
	cell101	6.51534	6.15523	4.37454	8.15359	5.16175	10.2314	7.94079	0.222834	5.69504	4.60356
	cell102	5.07905	5.74426	5.33015	8.7435	8.97433	11.353	8.15876	9.93296	7.20865	6.97094
	cell103	4.51072	4.89489	6.26458	6.00698	7.06783	4.77067	4.94977	4.94258	9.2138	4.8826
	cell104	4.10129	4.97975	6.45485	5.82727	4.76506	12.843	6.54636	4.87652	5.43436	4.99149
	cell105	4.93965	6.6608	4.82065	4.70201	4.70871	9.83183	6.99191	9.34437	4.94721	4.80605
	cell106	6.63642	5.69702	5.07274	6.63739	7.2877	7.87851	4.73659	4.55665	6.01846	4.59879
	cell107	5.42672	7.52572	6.23558	6.89843	7.06904	9.03679	8.24904	7.2193	6.82283	11.4578
	cell108	6.99505	5.80589	5.31505	7.92524	5.22116	5.09252	8.41629	4.53584	6.41196	11.2798
	cell109	6.22655	5.40695	5.10787	6.80739	5.03773	4.94961	5.40642	6.3286	9.58785	10.9477
	cell110	6.41459	4.62224	4.0908	5.70911	5.86748	6.03644	7.83717	6.00326	8.42822	9.7205
	cell111	5.56094	5.71431	5.92532	5.58599	7.90275	8.05325	5.92833	5.36282	6.95099	10.7263
	cell112	5.17753	4.99811	5.40838	6.45345	10.7168	11.5347	10.0809	7.91785	4.18546	11.3372
	cell113	5.47117	5.42872	4.4516	5.21504	7.91234	9.0031	9.2063	4.55818	4.74909	11.4772
	cell114	6.64088	5.46135	5.31165	7.03818	5.55519	5.42746	7.2385	6.83981	7.43381	11.5797
	cell115	5.93623	5.3552	6.27165	5.94485	4.86803	5.46233	5.0252	4.60147	5.35119	9.14431
	cell116	5.31962	4.45711	5.00608	7.9156	7.34245	11.4523	4.58666	8.45516	6.29096	14.4795
	cell117	7.40062	4.5987	6.81682	6.71125	8.14371	7.49608	6.58842	4.29971	5.87222	15.94
	cell118	6.57987	6.59014	4.99926	6.32442	6.41661	9.52381	6.19881	8.37096	6.49671	14.9648
	cell119	5.41491	5.35623	5.68499	4.43086	5.03029	12.0837	5.50597	4.42164	6.25411	13.1195
	cell120	5.57563	5.58853	6.13881	7.1287	5.4513	7.62354	5.78348	5.14499	8.9356	11.8359
	cell121	5.79723	6.06963	5.35635	6.5588	4.981	6.87032	4.47693	5.28091	11.1223	8.45998
	cell122	5.85827	6.27291	5.9009	4.65913	9.24133	12.6843	6.4225	4.94181	6.52935	7.94954
	cell123	5.86714	5.31132	6.47217	4.69237	6.03887	9.64855	4.54817	8.29582	12.7171	14.3533
	cell124	5.22118	5.7984	4.89281	4.59784	4.38882	6.36126	5.48568	6.91253	11.454	14.5403
	cell125	4.79837	5.44374	6.18825	5.05225	6.60603	5.03785	4.34288	6.42591	8.02603	12.8058
	cell126	4.91234	4.49108	5.26928	6.43752	7.12285	9.57872	4.39893	4.78887	12.2003	8.82449
	cell127	5.05543	5.51914	5.20999	6.29053	5.62462	7.6802	5.20561	9.92729	9.56058	8.19212
	cell128	6.32849	5.25191	6.0583	4.24103	4.94628	13.0207	7.19454	6.90316	9.10527	14.5479
	cell129	4.99578	4.62631	6.54996	4.43282	5.70504	9.01873	6.70727	6.87565	10.7881	13.5699
	cell130	5.00912	5.42131	6.96231	5.96257	5.19618	9.09828	9.14373	5.0711	6.53132	17.3571
	cell131	4.97814	6.13765	6.40731	4.82704	6.91772	5.84852	5.57465	5.16432	4.75894	13.2316
	cell132	5.38119	5.93976	6.03313	4.7596	9.90907	9.41254	7.16558	5.21094	7.50269	15.46
	cell133	6.93859	5.66651	4.57195	8.54353	5.44064	10.9926	5.84324	4.94586	10.1732	16.8386
	cell134	4.92287	4.79831	5.47839	6.58344	4.54098	5.98406	7.19973	12.6733	3.97685	15.2135
	cell135	7.72046	5.98657	5.59513	6.8454	5.33945	9.58604	9.48588	14.112	4.97319	10.3536
	cell136	5.30523	5.01566	6.49699	4.62507	7.90189	8.193	4.76501	13.8399	4.77149	9.39631
	cell137	6.34611	5.29382	7.15257	5.84868	5.83245	12.5467	12.9316	11.351	5.10286	17.5892
	cell138	5.01937	5.70498	5.77011	5.23077	9.92353	5.25307	13.78	13.1369	7.63797	11.918
	cell139	5.34139	7.02879	5.93597	5.14911	4.60789	5.06344	11.7969	12.9826	10.0999	15.8803
	cell140	4.87281	3.63896	6.06805	4.90105	7.6482	7.00065	12.7644	12.243	10.7464	21.0084
	cell141	4.91359	4.70616	5.8722	8.19646	7.475	9.7824	10.5572	17.4103	8.8505	12.5653
	cell142	6.23875	6.62897	6.23816	7.88407	9.4285	12.4752	10.6624	14.0515	5.5977	13.1163
	cell143	5.81282	6.63573	6.72246	5.36247	6.99152	8.08886	8.33517	14.7376	7.05051	11.1412
	cell144	5.779	6.50921	4.46742	2.25823	4.26629	5.07909	9.8266	9.10576	8.31307	13.6593
	cell145	6.63386	5.39116	5.05257	4.16227	4.72102	10.5249	9.52244	11.2931	6.01301	12.2273
	cell146	6.61605	6.92981	5.17301	6.72951	7.08734	10.5306	8.09875	12.6461	6.70318	13.9483
	cell147	5.98482	5.07672	4.42515	7.83563	4.67169	5.18365	13.5497	10.5314	6.57009	13.9198
	cell148	4.95146	4.84228	5.7125	6.95647	6.74417	6.81558	9.01899	10.5732	5.47259	11.1432
	cell149	4.78325	5.31192	4.89348	7.21168	6.71698	6.12917	10.0643	9.57742	6.63711	17.3763
	cell150	4.87821	5.84354	6.64368	7.57615	7.57841	7.08187	9.74842	13.9385	9.34258	13.1778
	cell151	5.51629	5.8747	6.55544	6.65863	5.42874	7.86884	11.2353	14.6282	4.89134	5.35584
	cell152	4.95575	5.96952	5.41941	6.91395	7.17837	7.17162	12.1462	14.5803	4.67177	11.5437
	cell153	4.98471	4.18514	5.20842	7.09744	4.70079	9.79441	12.9149	16.866	4.60933	13.9854
	cell154	5.78382	4.57769	7.92611	6.86548	5.03987	8.85306	12.3551	15.6739	9.45843	6.96482
	cell155	5.53582	4.80392	6.00932	6.40723	4.85782	11.6681	8.84116	10.805	6.59392	8.04381
	cell156	4.8322	7.1746	6.60117	5.15956	7.47379	11.031	10.2405	11.4481	6.03093	8.71952
	cell157	6.62721	5.5917	6.67719	6.26444	6.64779	7.8366	12.6553	10.6119	5.10403	5.08978
	cell158	6.01275	6.51224	5.39806	7.62663	7.37162	7.41238	8.83522	12.96	7.55345	10.5969
	cell159	5.54538	4.62176	4.71326	6.78128	7.10207	9.31327	12.8624	11.7834	6.82413	5.20849
	cell160	5.26332	5.14625	5.56689	6.61772	7.50004	7.17748	12.3022	13.4966	5.08724	5.12708
	cell161	4.38163	4.95177	5.57137	5.40369	6.18869	7.57716	11.7212	11.8007	9.74284	7.73949
	cell162	6.23921	5.57299	4.52658	4.51901	8.81209	8.65027	12.0831	10.7563	8.30211	6.03916
	cell163	4.29156	5.8113	4.47968	7.09102	10.7706	5.55423	11.0264	16.149	5.18616	5.10704
	cell164	4.73382	5.92123	4.59675	6.27022	9.01606	6.28442	11.2788	9.80289	7.50836	5.45014
	cell165	5.21588	5.11639	4.7934	6.70963	7.78788	7.63821	9.67477	14.0565	7.54294	4.51196
	cell166	4.97348	5.23883	5.12013	4.73275	7.6002	11.8525	7.98909	10.9976	5.84114	4.53528
	cell167	4.56436	5.16073	4.12937	4.83657	4.65918	7.65779	4.46337	12.9399	6.14092	6.21954
	cell168	5.91553	5.8786	6.87494	5.82884	5.10334	7.22273	11.4904	17.2536	4.85724	8.20409
	cell169	4.56112	4.81202	5.65322	8.8741	10.514	9.75884	4.79126	9.5416	8.17934	5.48165
	cell170	5.79648	4.68201	4.9607	5.09738	4.98959	9.39228	6.07923	17.4074	6.8807	6.19055
	cell171	4.47255	5.07895	5.96951	5.34363	5.32813	8.45984	5.96009	12.8628	7.15461	5.28433
	cell172	7.0993	6.95587	5.29466	6.63004	8.13888	12.1634	4.67647	16.3758	8.02394	8.58936
	cell173	5.49397	7.79432	5.11475	4.89416	4.62252	9.05226	5.17105	16.0377	5.27962	6.88511
	cell174	5.4899	6.42542	5.5727	7.31458	5.13582	6.36554	6.79564	11.2192	6.10918	4.59543
	cell175	5.77515	7.00963	7.02838	4.66985	4.69699	11.388	4.76968	13.692	6.0372	4.82368
	cell176	6.41272	5.26584	5.52841	5.317	4.64568	10.3669	7.35391	9.15177	4.87339	4.57271
	cell177	5.57225	6.83059	4.77871	5.64586	4.43186	6.41472	5.35738	15.0596	5.4064	6.59408
	cell178	6.62213	5.06443	4.65205	5.74686	7.93873	14.4977	6.05192	7.87142	6.84035	5.35734
	cell179	7.13654	5.29319	4.89408	5.5038	6.07433	8.35305	7.03957	17.9242	5.13998	5.84928
	cell180	5.9416	4.21747	5.98747	7.75205	4.92549	4.87828	8.53344	10.276	6.70475	7.99366
	cell181	4.71255	6.31318	6.01017	6.7962	7.85066	6.09307	6.03757	12.4492	6.98657	5.5179
	cell182	5.34902	5.34949	5.65741	6.11332	5.81216	11.596	8.55152	14.1471	6.4374	14.4414
	cell183	6.67667	4.4414	5.24543	6.21299	6.5706	10.4724	8.97511	12.9935	4.53762	11.9979
	cell184	6.03443	6.89307	5.99544	4.7832	9.28716	9.59256	4.92838	18.0944	7.51766	16.727
	cell185	5.47057	5.72244	5.10699	8.92451	6.97466	8.77271	5.28247	9.03165	7.4693	10.0745
	cell186	5.08951	4.79073	5.49125	4.3262	7.42935	7.37832	4.72038	14.7559	5.71749	9.97175
	cell187	4.33332	6.39208	4.73464	5.73799	4.39037	5.03073	6.69693	12.1658	6.51319	10.7014
	cell188	6.67448	5.46887	5.4052	5.1805	4.17441	5.97672	5.23588	13.8011	5.98193	11.5024
	cell189	5.99713	5.42063	4.70679	4.14754	5.44423	9.63068	7.11753	10.242	4.28975	13.6443
	cell190	5.22095	6.39367	5.30982	5.07138	7.31094	6.91337	7.13354	11.4722	7.73833	13.1194
	cell191	4.89222	5.6225	5.14302	6.8848	6.49908	6.17938	10.0399	14.3105	5.02994	15.5276
	cell192	6.31503	4.44676	6.42748	4.38187	6.70037	7.96811	6.94608	8.64079	6.46989	10.3181
	cell193	5.01606	5.46618	5.64364	9.41622	5.21678	10.0838	5.08224	9.41584	8.1332	11.5592
	cell194	1.94225	5.63769	5.6855	4.36672	9.40317	9.09815	5.81068	10.2926	5.18783	14.7402
	cell195	4.84186	4.9783	6.15522	6.48794	6.63584	7.68114	5.38918	13.3989	4.65104	15.2673
	cell196	5.71361	6.98767	5.5279	8.45417	6.4669	11.3315	4.79289	15.0795	5.03165	14.3666
	cell197	6.90964	5.12245	5.67146	5.86605	5.99134	7.70822	5.30513	11.5071	7.58055	18.5541
	cell198	4.23396	6.45826	5.40725	6.45954	6.00471	10.8863	4.26044	13.7778	6.98202	10.1433
	cell199	5.4691	5.19204	5.60244	5.61797	5.50199	7.47532	7.10538	12.4575	5.98479	14.7994
	cell200	6.11381	5.34397	6.49176	6.74613	6.12122	8.17641	6.12497	9.31911	7.98204	16.7269
	cell201	6.31693	5.47922	4.1422	7.94385	5.64028	5.89409	5.61799	8.27686	6.65689	11.8571
	cell202	6.15127	6.52511	7.39915	5.81354	5.72386	4.9903	4.94598	17.2027	4.69216	8.51742
	cell203	9.12116	5.76445	5.23599	8.38753	5.16131	8.58022	7.33339	11.755	6.54577	14.7998
	cell204	4.98981	4.74652	5.43097	8.65707	5.43762	7.11517	5.40216	13.8236	4.81856	11.2745
	cell205	5.83409	6.77318	5.23145	4.73361	7.89766	5.19071	8.08889	16.5465	5.42402	13.1181
	cell206	8.09338	4.49277	5.65658	6.33294	7.8138	4.95521	4.72778	4.71053	4.55769	10.1329
	cell207	5.05188	6.51544	4.99744	6.33665	11.3374	5.43157	7.10687	14.2668	7.34115	15.3168
	cell208	5.45786	7.90583	5.1503	6.82244	6.52327	8.88569	4.23105	12.4115	5.30445	12.7271
	cell209	5.44233	4.46967	6.63258	8.38727	10.7734	5.17443	6.75886	18.1161	7.17317	14.4118
	cell210	4.64871	6.72492	4.76159	9.83258	4.88667	5.92451	7.12676	9.63054	6.25361	14.4253
	cell211	5.34089	4.70307	5.60866	5.33629	4.7257	5.42018	5.0485	13.9049	4.76133	16.2368
	cell212	5.45406	6.1832	5.37492	7.19002	7.46184	8.2985	6.72484	8.80171	5.33926	13.5331
	cell213	5.10391	4.72443	5.08561	4.28442	5.56204	6.28911	5.19629	12.4831	4.27576	16.482
	cell214	5.70282	5.4764	5.17195	5.28888	7.41282	4.68148	7.88951	12.8279	5.93877	12.5307
	cell215	4.70344	6.04003	6.37669	4.76492	8.69462	11.2662	7.94182	13.7033	6.18252	13.0584
	cell216	4.59546	7.12614	4.38467	6.8132	7.26798	6.67343	6.6907	17.6863	4.70655	13.4435
	cell217	5.73519	5.38385	5.62524	6.89758	6.94876	9.00709	7.80176	15.3531	5.07567	11.948
	cell218	4.9123	6.6806	5.10884	6.99662	6.95025	14.8084	4.35441	11.2672	6.01798	18.4298
	cell219	5.06269	6.08227	4.74649	6.86864	5.14043	11.8554	4.97187	17.0707	4.68053	14.5125
	cell220	4.62393	5.05849	5.74704	7.9944	5.66827	9.87769	5.71059	17.4619	5.9431	16.7005
	cell221	5.05078	5.44135	6.54847	4.58261	4.97157	8.00872	7.48469	16.0564	4.93652	10.3966
	cell222	5.432	8.22433	4.60331	4.19958	6.68402	9.13364	6.48169	14.4858	4.93008	14.0175
	cell223	5.14103	6.3971	5.0966	4.93799	5.34558	8.52406	7.56412	12.4813	7.38531	17.5916
	cell224	6.35106	6.09722	5.72116	5.17552	5.75501	7.51352	5.34683	11.9055	4.97706	17.2938
	cell225	7.26464	5.64389	5.09199	6.41151	6.68803	4.54139	6.2922	10.323	11.9291	11.3885
	cell226	6.13808	4.55681	5.63008	7.54861	9.48078	5.68099	5.85963	10.1347	15.537	15.9528
	cell227	4.40049	4.85304	5.53945	5.66115	4.73479	5.00769	4.89255	16.6682	11.444	14.4843
	cell228	6.21006	5.00123	6.80524	6.75178	5.79224	7.79108	14.0624	8.89557	11.094	7.70336
	cell229	6.56911	5.07326	9.13465	7.10345	4.67675	12.7573	10.7684	8.97199	10.7504	12.4011
	cell230	4.33377	5.3314	6.84265	8.84422	5.57131	6.48006	15.0262	13.4135	11.7497	11.1117
	cell231	6.86544	4.96931	5.1727	6.91153	7.16276	8.50464	8.67631	11.213	15.3849	15.7324
	cell232	5.35389	5.73982	5.08888	7.91424	9.18261	8.45063	12.2831	13.6541	8.76812	17.0444
	cell233	5.48878	6.04759	5.47683	6.36089	6.85497	4.98735	12.4036	4.85836	12.5254	15.4826
	cell234	5.35408	5.53606	5.8275	7.38356	5.1796	4.8299	7.30909	4.58411	13.1791	12.5633
	cell235	4.36192	5.573	5.77706	9.41495	5.43243	7.27306	10.0311	4.71108	11.652	9.37947
	cell236	5.55223	5.34733	5.77923	7.17502	4.57819	7.26019	8.53412	6.00897	11.5311	14.5867
	cell237	5.64078	4.05295	5.52526	6.21596	10.4374	5.0023	7.69197	4.33596	8.79721	8.65176
	cell238	5.91751	4.81037	4.972	5.49702	5.02312	7.59765	11.6048	5.18992	13.7352	12.7887
	cell239	5.09159	6.24507	5.5608	5.59127	5.50179	13.8294	10.9967	12.2773	10.7079	14.8467
	cell240	5.10006	5.02704	5.65486	6.36889	4.94317	7.51803	9.03667	10.7197	12.4239	8.52753
	cell241	6.02968	5.75813	5.72933	6.26467	8.01252	10.396	10.9097	17.1429	11.3927	11.9296
	cell242	6.29287	6.22102	5.02488	6.87625	5.63582	8.47968	12.3763	5.42002	9.65251	8.03369
	cell243	4.86379	6.4485	5.60306	5.76468	7.47457	6.00146	12.3056	13.602	9.28397	17.4748
	cell244	4.99294	5.46479	5.47717	6.55744	4.19272	6.78155	12.6649	5.08404	14.1872	11.3014
	cell245	4.99621	4.7446	5.59963	6.55952	4.52827	12.9314	10.5731	5.07479	7.2487	13.2852
	cell246	5.24162	4.81047	4.79726	6.5469	5.07142	7.44321	14.3666	6.16665	10.2446	12.8675
	cell247	7.98058	4.53382	5.32692	9.99816	5.22224	4.52733	9.91329	14.9042	12.8489	11.0544
	cell248	5.3369	5.00644	5.64147	6.6022	5.13672	6.50598	7.35038	8.34146	10.8063	11.4215
	cell249	5.85491	5.99544	4.48867	5.83045	6.28618	10.7533	13.8188	14.3677	7.89286	13.0366
	cell250	6.00139	5.78693	6.15894	7.09394	6.64801	9.5638	11.4076	13.5963	13.0275	15.353
	cell251	5.45451	5.88967	7.36081	6.46227	6.0441	5.88468	10.0603	9.05741	8.46612	14.3589
	cell252	7.20449	7.25549	6.85502	7.02852	5.55368	5.25221	8.8966	4.86523	9.43973	12.6523
	cell253	6.11989	6.46516	6.21964	4.74234	4.48816	9.90725	11.4189	4.3734	14.4344	9.56456
	cell254	7.31143	5.75992	6.52208	5.28288	4.36099	12.82	10.0516	13.2245	10.9642	14.2574
	cell255	5.45983	5.56594	4.80958	5.88448	5.41861	4.45436	11.1602	9.88866	9.50386	16.5698
	cell256	5.14828	5.49832	5.81048	7.28595	4.95721	7.23045	10.9661	8.91309	10.4302	10.2964
	cell257	5.53501	4.44952	5.43499	5.95722	7.83161	7.31771	6.94775	10.9263	13.4231	14.2378
	cell258	7.38236	4.83248	4.26489	7.30071	5.31723	10.7131	6.18705	10.0044	12.0235	6.92349
	cell259	5.80541	4.67864	5.70459	5.55579	4.3741	5.80727	4.75309	15.8565	14.0839	10.0552
	cell260	4.71109	5.48776	5.05811	6.85175	5.22134	5.0227	8.93301	15.0946	10.7746	9.65427
	cell261	4.53969	4.50285	5.26085	4.81241	7.87564	8.1234	6.38313	16.7494	15.4679	16.7969
	cell262	5.18336	5.95421	5.26802	8.05617	7.14993	7.05639	5.38997	10.6334	8.41046	14.0294
	cell263	9.11775	4.22093	8.26505	4.95552	9.51576	8.74522	5.27854	14.161	14.0757	10.4912
	cell264	4.5427	5.30922	5.77809	4.85588	7.3066	8.4489	5.07096	12.0154	7.50391	14.323
	cell265	4.03758	6.95538	6.95032	7.26956	5.97243	5.68755	7.10434	11.0238	5.38297	10.1685
	cell266	5.83826	7.35335	5.84775	6.76649	7.78623	6.69341	4.75073	17.0319	4.55771	13.4826
	cell267	4.30085	4.52261	4.83779	5.86723	7.10314	9.27193	6.30516	12.6982	6.56751	8.00379
	cell268	5.25231	7.1448	5.67871	5.21097	5.00546	7.57993	7.5104	14.558	4.78272	11.7924
	cell269	4.89994	5.47229	5.81167	7.58423	5.23762	9.18792	4.6228	8.0253	6.53905	5.84614
	cell270	5.33209	4.19232	4.49954	6.27701	6.30321	5.53277	7.48794	16.4621	6.27316	9.15222
	cell271	5.13691	5.70018	5.01868	4.95146	10.1378	5.13077	4.61835	7.01249	7.14081	5.53611
	cell272	4.41913	5.02928	4.08417	7.54454	5.29249	12.0256	5.34041	16.3036	6.45134	4.88576
	cell273	5.35153	4.81242	5.6701	6.67426	7.40277	10.8664	5.54354	11.6012	5.2021	4.9189
	cell274	4.74404	6.80744	5.80942	6.33816	4.86656	12.0848	6.78263	13.2845	4.69201	6.93211
	cell275	5.08863	5.17635	6.85766	5.60969	7.3346	6.02679	7.69262	8.28078	6.06049	5.00986
	cell276	9.97036	6.44399	4.75429	5.18031	8.10714	9.22303	4.8152	19.1058	4.75888	4.66763
	cell277	5.43281	6.37194	5.79073	7.05535	6.85819	6.67382	5.53681	11.6618	7.06056	4.44363
	cell278	7.92379	5.2485	5.4749	6.12153	5.55313	10.1185	6.53952	12.1209	6.1083	4.31583
	cell279	7.36743	5.99773	6.33167	5.51875	5.76289	5.71857	6.21834	11.0779	11.7441	7.02454
	cell280	6.77921	5.81757	5.27181	6.41143	5.48337	8.40477	5.34025	15.6255	10.9982	13.6147
	cell281	5.42112	5.49389	4.58227	4.75836	4.261	5.25367	4.69527	16.1827	15.653	17.0467
	cell282	7.47299	5.81321	4.81866	5.11331	5.40473	7.31344	6.7459	10.5848	15.6283	10.6558
	cell283	6.0958	6.42231	5.38058	5.28857	5.67252	11.7297	5.91315	12.1571	7.70537	10.8434
	cell284	5.18204	5.35458	5.75898	5.21009	6.80342	4.53023	7.14918	13.8535	8.28288	8.42609
	cell285	5.59303	5.00364	6.25042	6.86353	5.23559	8.75083	6.90462	7.24533	9.28486	14.209
	cell286	5.87822	4.66703	5.15429	8.06931	7.28613	11.9159	7.60132	16.8187	6.7259	9.2095
	cell287	4.98962	5.39737	5.24261	7.68984	6.21993	6.7455	6.0881	19.0046	18.2325	13.5373
	cell288	6.00646	6.03663	4.70818	9.80324	7.54052	10.0031	6.83477	19.2238	12.5138	7.07227
	cell289	5.26291	4.34876	5.51706	5.64965	4.56799	10.2322	8.32318	14.2488	14.2606	12.7879
	cell290	4.2591	5.6864	6.05091	6.07608	7.86869	7.04499	7.91013	12.8451	16.8849	16.2535
	cell291	5.29988	5.46628	5.29836	4.40332	4.89913	8.86259	6.09378	11.7036	8.92128	12.368
	cell292	6.1857	4.92295	5.62633	6.39399	5.9759	4.78073	7.10103	13.5589	9.52246	8.98198
	cell293	4.92495	5.85807	6.74233	5.53321	4.44609	6.55449	4.70674	17.1096	14.0622	13.9501
	cell294	7.77568	6.72758	5.56405	4.75484	9.68311	6.4104	8.57222	10.3371	12.4238	9.48562
	cell295	5.06181	6.33198	5.48431	4.91409	5.28893	11.8287	6.77422	6.94717	10.0818	11.6098
	cell296	5.21128	5.19258	4.71481	4.84177	5.65219	7.39521	4.56752	11.9555	12.7189	14.8824
	cell297	6.81637	5.74315	5.06924	5.51707	8.08424	4.77358	5.68147	15.5919	10.2225	13.073
	cell298	5.06091	7.42871	5.78274	6.64638	5.43428	8.19084	8.05421	16.342	11.6424	15.6077
	cell299	5.93331	6.07719	4.67607	4.86157	5.81616	9.65312	7.70438	16.4625	7.50193	13.4846
	cell300	6.59765	5.84719	4.88773	4.77915	5.32252	6.41652	4.83073	11.905	8.21319	17.2329
	cell301	4.35996	4.63009	4.56027	4.24095	7.53134	7.59148	7.06299	7.69671	13.3765	16.9417
	cell302	4.35662	5.46965	5.63986	10.718	6.7106	9.40185	7.50516	9.52489	15.4156	9.49558
	cell303	5.40942	7.19535	5.69455	5.61835	6.34611	7.49959	4.72918	19.3393	12.5871	9.7683
	cell304	5.0148	6.58008	4.40053	4.79686	5.839	11.0137	4.51233	8.26212	10.7843	10.0582
	cell305	6.74498	5.21702	4.72762	4.69282	6.32232	8.11436	4.95265	14.6514	14.2086	16.5722
	cell306	4.14921	4.60277	5.00679	5.35383	6.6845	4.67748	5.06825	16.1294	10.5202	13.7897
	cell307	4.55296	5.02998	4.67485	8.34855	6.91203	8.70042	4.51635	9.68785	10.6334	14.361
	cell308	5.06673	4.69672	4.09304	6.90891	4.47674	4.72569	4.38494	16.8821	12.2613	18.9792
	cell309	4.79344	6.47439	6.11043	4.88259	9.95901	10.9197	6.18807	12.7083	10.2835	8.61537
	cell310	5.87931	5.88533	5.24785	5.18622	5.66004	9.49063	6.47969	15.1104	11.2334	14.718
	cell311	5.39514	5.70597	5.54745	6.31598	6.17962	8.10325	11.3774	16.1585	7.05582	13.3054
	cell312	5.72779	5.63006	4.59597	6.44516	5.13013	13.0105	10.7508	8.11576	13.6596	16.1337
	cell313	4.91235	5.30112	4.752	6.40054	6.18757	8.31569	9.03564	16.149	12.7531	12.7377
	cell314	5.62839	5.97653	4.91027	6.10071	7.68098	7.15431	13.8703	11.157	9.95698	9.35066
	cell315	5.5222	5.57017	4.94194	6.77463	6.64902	4.90159	13.3627	14.5614	7.47728	12.2625
	cell316	5.11576	6.01525	5.48559	5.17197	5.37247	4.38843	13.5705	18.9319	15.0572	11.4874
	cell317	5.85851	5.13372	5.20433	5.47709	4.83539	10.8794	17.7358	10.111	13.9809	12.5068
	cell318	5.75466	6.68883	4.55314	5.71739	5.85293	5.76034	12.5454	14.1593	7.88766	16.1591
	cell319	5.92572	5.6168	4.93042	5.52008	7.05351	6.43064	10.6551	15.9549	12.8775	12.0661
	cell320	4.85376	10.2977	6.23439	8.60276	10.7606	5.48995	11.559	12.7641	10.4511	11.7105
	cell321	6.43277	4.92738	4.59931	6.45321	11.8434	5.06945	14.4791	9.25174	8.61115	7.93981
	cell322	5.09938	5.73592	5.27309	9.59729	4.88952	4.49606	11.5906	12.7738	10.9176	20.0235
	cell323	6.69965	5.43685	5.21849	7.72012	4.94257	4.88214	12.9222	12.034	11.1692	14.8766
	cell324	4.90981	4.49339	5.9272	8.56828	6.92318	8.38122	9.32956	8.82126	6.38748	13.2552
	cell325	4.97056	5.10758	4.6415	8.73549	6.01672	9.88207	9.05373	14.0769	11.5626	12.886
	cell326	4.88391	4.83473	5.13074	6.07042	7.99067	10.3228	12.093	10.5997	13.3918	15.3537
	cell327	5.62716	5.35756	5.39093	7.5762	6.50152	5.02284	8.69586	13.3894	16.19	9.05191
	cell328	4.3674	6.09013	4.93472	4.27386	6.91257	10.7179	10.0525	11.019	13.9153	12.8198
	cell329	5.93009	5.37775	4.97892	5.02024	5.96715	9.52107	10.5088	18.7817	12.1203	16.3279
	cell330	5.01517	5.59319	5.0534	5.62839	7.02915	4.95512	11.3187	12.7331	4.81517	10.5367
	cell331	5.95928	5.70571	6.15992	4.41918	6.69755	9.18165	8.27915	12.6958	4.57872	16.6713
	cell332	5.21844	4.55198	5.76292	6.94785	7.6804	4.59332	13.3021	14.6561	4.74324	13.246
	cell333	5.02254	5.92054	6.43516	7.59898	6.2692	13.2833	11.0116	10.9582	4.72799	17.5488
	cell334	6.81799	7.12904	4.67023	7.38502	4.6457	7.9117	8.45279	12.7058	5.57238	12.9063
	cell335	6.82458	5.66105	5.17068	10.8794	5.69143	12.8118	12.6218	12.0203	6.91925	13.4854
	cell336	5.18411	5.41434	4.7294	6.10015	6.89931	6.09282	7.67745	15.0159	4.40144	10.8654
	cell337	5.52848	5.17394	6.45442	6.94442	5.22664	9.87245	9.05896	11.9597	5.3087	17.5019
	cell338	4.83601	5.12605	5.3696	9.58123	12.4756	10.7377	11.0857	15.2755	5.2849	20.5016
	cell339	5.72547	6.70665	5.28794	8.05281	10.8717	5.05051	9.53045	12.2606	5.30596	11.5931
	cell340	6.03894	5.44014	6.14186	5.10394	4.57748	4.4535	12.4858	12.6204	4.94574	6.19514
	cell341	5.10149	6.2903	5.00368	5.12803	5.30871	6.90174	9.88036	8.94203	4.60436	17.6454
	cell342	6.57516	4.92426	5.39416	6.97876	9.13423	6.01536	11.1313	7.35075	6.01451	4.68146
	cell343	6.4011	5.31653	6.21627	8.55683	6.91935	6.09861	10.6885	5.38346	4.57653	12.0534
	cell344	5.01793	5.01755	4.12863	7.86236	7.87646	6.97654	10.9701	6.31088	4.66124	4.16258
	cell345	7.1655	5.71196	5.4165	9.80871	7.17132	4.64783	12.8705	4.60689	6.44657	12.6165
	cell346	5.87464	5.26571	5.89926	5.9496	5.47704	12.3636	11.1416	4.65179	6.59142	14.9458
	cell347	4.97803	5.43724	5.56236	7.74396	6.81733	6.44914	10.608	4.62573	4.54019	32.1658
	cell348	5.19172	4.84483	4.35667	7.27999	7.69258	9.18405	7.40233	4.21141	4.96212	9.93752
	cell349	5.11826	7.40953	5.54109	5.4056	5.61415	9.83503	10.6616	7.83589	7.05938	12.3907
	cell350	5.1423	4.9359	4.95495	8.77594	5.08323	6.93251	12.7707	4.74395	6.91316	4.15963
	cell351	6.56954	5.45545	4.31557	5.29887	9.21407	5.49134	6.85363	7.86929	5.21274	6.74272
	cell352	5.16409	6.20288	4.58454	7.31387	5.86746	11.4204	10.0199	6.85943	4.49412	4.37969
	cell353	5.84433	4.86685	5.65907	7.24145	4.78264	5.7228		8.02774	8.2196	7.70184
	cell354	7.23654	5.56023	6.51431	5.03384	5.02163	10.3626		4.76421	5.57617	8.03481
	cell355	4.94528	6.52413	6.07206	7.15165	6.65421	5.2278		5.19027	8.06916	8.10058
	cell356	4.88344	6.68632	7.09004	5.40745	4.85295	11.4383		5.08088	4.95109	5.11288
	cell357	5.69408	5.51424	5.44672	7.15399	9.40233	6.91451		6.98819	6.36222	5.03102
	cell358	5.62986	7.04332	5.11481	6.0015	6.40117	12.5198		4.90911	6.56991	7.44623
	cell359	5.1234	4.52517	5.09194	4.49887	10.1397	0.352941		7.27589	5.97563	9.57477
	cell360	5.37632	5.22621	5.02236	6.64559	5.52523	6.70396		4.57041	5.84352	6.67588
	cell361	4.86093	5.28687	4.72247	7.75657	5.03066	9.67341		8.65637	4.93482	8.4071
	cell362	5.1774	5.50121	9.34429	5.24047	4.86473	10.6749		4.24146	5.59404	15.7997
	cell363	5.39437	6.68364	6.38532		6.87394	5.75039		6.9535	4.43406	17.5102
	cell364	5.74162	5.09502	5.20835		6.92816	10.2946		4.90101	7.56537	11.6376
	cell365	5.13226	4.54091	4.87143		9.91997	4.91178		4.64475	4.902	12.2601
	cell366	4.68619	1.61268	6.86413		8.27574	9.07321		4.65199	6.59333	13.8635
	cell367	4.4503	5.62604	5.4479		8.09922	6.71188		5.01012	5.79251	15.2175
	cell368	6.69357	4.2039	6.88842		9.60866	6.63856		4.69732	6.97922	13.8159
	cell369	5.52575	6.12313	5.60874		5.30461	7.73033		5.73599	4.9736	8.10709
	cell370		5.59119	6.35563		8.79515	12.1758		8.08901	5.08303	13.0157
	cell371		6.7402	5.92111		6.34213	7.48074		6.9888	7.71229	15.0466
	cell372		4.30815	5.41663		7.10615	6.76364		7.21698	8.40027	13.7637
	cell373		5.24813	4.9337		4.96589	9.42404		7.1613	5.45731	10.828
	cell374		5.21493	4.40269		6.45812	5.72516		7.79562	5.12678	8.33029
	cell375		6.7855	4.70687		6.88506	8.81605		5.96512	7.22265	12.5764
	cell376		5.73863	4.30268		5.28544	6.85529		5.20983	4.46618	17.3106
	cell377		3.99842	5.75975		8.53235	10.5352		13.4188	4.74837	13.646
	cell378		4.82648	4.83469		4.41487	5.15139		5.28525	8.97081	8.34185
	cell379		4.93837	4.88363		8.80537	5.05699		6.82091	4.11273	14.6752
	cell380		6.68452	5.70858		8.27967	5.86268		13.28	5.47817	4.55591
	cell381		4.96945	5.6129		5.46405	8.26014		14.168	4.97304	12.7168
	cell382		4.94988	5.13982		5.26296	7.56666		10.7315	5.20116	13.814
	cell383		6.56644	5.34309		5.11581	5.56896		5.86379	6.4688	18.0825
	cell384		5.47259	5.33896		4.88846	5.69047		12.3521	4.60864	15.6931
	cell385		5.68562	6.9159		4.63064	8.10883		12.1033	6.76547	12.1123
	cell386		4.98119	4.29877		7.06269	7.59878		14.3687	6.74634	12.7262
	cell387		6.10667	6.87001		7.82252	7.76937		10.17	4.06586	13.0594
	cell388		5.07656	6.16599		5.45001	6.92453		11.1268	4.39905	12.4794
	cell389		5.32558	4.87203		5.94472	10.0089		6.3497	5.37403	9.32298
	cell390		4.93616	5.92987		5.01617	5.38446		5.92187	4.75414	12.0221
	cell391		5.44514	4.06525		10.5278	7.85402		18.2886	4.61035	11.2753
	cell392		5.47143	6.11889		4.77657	8.83942		10.6915	7.54192	17.0524
	cell393		6.13891	5.65307		5.27098	6.30555		10.7247	6.10763	14.5764
	cell394		5.10404	5.56073		6.76882	7.68705		4.43825	4.59893	11.9533
	cell395		5.74696	6.91967		5.12167	10.7839		9.71296	6.17278	11.8321
	cell396		4.76107	4.51103		4.93915	5.23886		16.9333	7.90616	10.2857
	cell397		5.20602	5.4201		7.61788	10.2651		9.59071	4.49457	11.2793
	cell398		6.5014	4.89715		7.10957	4.34752		10.5155	6.06601	12.3339
	cell399		6.22349	5.66523		11.0526	7.81937		10.0747	9.21561	11.2616
	cell400		3.65064	5.634		8.53773	8.18388		4.95987	9.35769	10.301
	cell401		5.33377	5.26346		9.64521	9.21068		6.64486	15.0507	15.7295
	cell402		4.39307	5.79335		6.2811	9.75208		10.549	4.87376	13.4734
	cell403		5.29583	5.65489		5.23417	9.42336		5.21089	12.0583	16.0709
	cell404		5.08823	5.20609		6.50474	8.28096		12.165	7.09263	9.66709
	cell405		5.87165	6.28071		5.72503	7.19929		15.4269	5.10731	13.7908
	cell406		5.91567	5.06267		7.32063	4.71715		6.392	6.31427	15.4544
	cell407		5.80953	5.17012		8.07094	11.3986		9.64521	7.60434	14.9993
	cell408		6.69396	4.66477		7.07152	8.3058		10.8696	6.21014	9.50685
	cell409		6.03301	5.03326		7.49114	5.54208		10.7163	12.5541	16.3488
	cell410		6.30528	5.97385		4.98534	7.40815		7.95402	13.8183	8.94186
	cell411		6.60607	4.7178		4.87508	5.48523		13.5407	8.91497	10.1923
	cell412		6.50711	5.62683		4.17849	4.65951		14.6349	15.6093	10.1753
	cell413		6.84357	6.73623		6.77417	9.45397		17.1625	12.5304	11.4004
	cell414		6.80297	5.11139		8.40574	5.5338		11.9318	12.6451	12.9019
	cell415		6.09147	5.27765		5.22551	5.65851		7.76527	11.6982	18.764
	cell416		7.38283	6.73537		10.3661	9.58875		15.65	8.75925	17.8638
	cell417		5.72195	4.69053		5.56153	5.46947		12.0318	9.0389	15.9569
	cell418		4.51053	4.53843		6.05613	5.29717		10.661	10.5986	17.8929
	cell419		5.17065	6.27375		6.67966	9.9077		4.29291	13.0148	17.3012
	cell420		5.44925	6.71955		11.4026	13.6168		5.60536	14.4637	15.9205
	cell421		6.46079	6.08858		6.82666	10.5343		6.13071	10.4161
	cell422		5.8889	5.68514		11.6987	9.9746		14.7221	11.8576
	cell423		6.29247	4.90188		5.6028	15.3657		18.5126	13.3577
	cell424		5.35808	4.49756		5.55297	10.634		19.8387	12.9336
	cell425		6.22779	6.1537		5.40819	12.59		12.3906	13.958
	cell426		6.76305	5.9799		5.17801	9.27272		12.3951	14.904
	cell427		5.61993	4.60011		4.99649	8.99855		8.18348	13.6279
	cell428		5.19265	5.6781		7.02021	9.9697		9.61335	12.6802
	cell429		4.92688	4.67949		5.59039	11.7808		12.2043	13.7861
	cell430		7.04118	5.10688		6.93438	10.5562		16.15	8.77316
	cell431		5.49625	6.34827		4.44553	12.3662		11.681	10.7569
	cell432		5.82577	6.01676		4.18433	8.97618		10.933	9.02752
	cell433		5.42837	6.41625		6.15572	11.3076		8.62708	15.2894
	cell434		6.61911	6.17678		6.22427	12.9778		10.6636	9.14141
	cell435		4.48233	7.48639		4.79064	10.9794		12.0387	13.9575
	cell436		4.88547	5.85541		6.95981	10.7439		17.4606	10.7431
	cell437		5.67164			5.71426	14.3768		15.4859	7.79732
	cell438		5.66831			8.2964	9.96294		5.06206	7.71291
	cell439		6.58881			5.06173	4.90722		4.63012	13.4046
	cell440		6.48038			5.46872	7.7226		6.85387	12.8719
	cell441		5.70724			7.05253	8.28701		14.4783	8.4038
	cell442		6.45313			6.16424	4.61372		13.7734	12.4987
	cell443		6.67291			4.93429	4.9578		9.79126	12.7971
	cell444		5.97331			6.82308	4.63746		7.08505	12.4302
	cell445		6.86985			8.61064	4.76463		7.26987	14.2792
	cell446		5.19705			6.23989	6.93684		16.9034	10.1312
	cell447		5.6425			4.75136	7.28233		7.18323	14.5451
	cell448		4.89324			5.06073	4.9823		4.53584	11.3858
	cell449		4.72922			5.10316	9.31386		7.37474	13.534
	cell450		4.14205			4.88422	10.0614		11.7421	16.1187
	cell451		6.93688			5.07086	6.77601		11.271	9.48667
	cell452		4.42608			6.7709	6.54256		13.698	20.3152
	cell453		6.23462			4.83329	5.7968		9.76993	13.8258
	cell454		5.19215			5.97588	6.39766		10.0638	13.5669
	cell455		6.42044			5.57144	13.2981		11.4542	11.6108
	cell456		4.52207			8.23104	5.44785		9.51159	15.9965
	cell457		5.12852			7.94516	5.48867		10.6264	14.2202
	cell458		5.34614			6.63686	7.06961		5.53676	16.4568
	cell459		5.28616			7.18071	5.49306		8.04602	12.8456
	cell460		5.25239			5.96088	5.67838		16.2693	7.63134
	cell461		5.47758			10.4049	6.69835		9.97666	13.8893
	cell462		4.52856			4.90376	8.81714		12.9228	17.2179
	cell463		4.80259			5.26027	6.42628		11.1744	11.5313
	cell464		5.01821			4.61788	8.81648		5.32305	11.0911
	cell465		5.10213			10.7365	8.42379		19.2241	10.242
	cell466		4.61433			13.2723	5.08397		4.49463	7.82716
	cell467		5.21015			15.5655	8.11123		5.63421	10.8961
	cell468		5.16568			8.37176	15.2077		4.29251	11.0735
	cell469		5.53708			7.47787	12.1085		13.9617	5.89754
	cell470		5.19333			9.5431	10.5985		5.71452	10.9867
	cell471		4.90142			4.96091	5.70529		13.6276	8.86413
	cell472		5.62979			5.15088	7.13467		17.5113	4.83302
	cell473		6.20039			5.03797	11.7488		6.3726	4.79037
	cell474		4.51176			4.92185	7.50102		5.08618	5.044
	cell475		4.84272			4.97439	10.5944		18.4516	5.42802
	cell476		4.8947			10.338	5.14481		16.3212	6.7385
	cell477		4.45858			6.40671	7.1324		6.54901	4.33333
	cell478		4.33332			4.8673	11.7128		10.5059	6.44941
	cell479		5.81509			9.63856	8.47669		10.0426	8.26953
	cell480		4.92203			4.74849	10.0351		6.05584	5.18901
	cell481		4.06194			6.76982	7.70063		14.8124	7.05212
	cell482		6.07517			5.31963	12.5307		4.47421	6.42855
	cell483		7.11369			4.75369	9.05193		10.8203	5.97678
	cell484		6.34747			10.1186	7.80005		14.0302	5.76721
	cell485		4.99731			8.22006	6.17195		4.80782	4.82636
	cell486		5.19197			9.60118	10.4575		10.6852	4.67287
	cell487		5.18517			7.33021	7.26176		8.87629	7.25761
	cell488		6.11919			12.6053	9.04316		8.34221	5.25294
	cell489		5.2241			4.50547	9.26138		7.90872	6.49562
	cell490		4.99632			4.68967	9.00881		13.7118	6.72271
	cell491		6.82561			4.92619	10.1082		7.49153	4.99854
	cell492		7.25878			10.3232	5.44648		11.2618	5.01848
	cell493		5.30185			5.48093	9.08573		5.02836	5.9692
	cell494		4.48343			8.23508	9.91714		11.8252	7.59747
	cell495		5.19046			5.26931	7.79786		12.3589	6.76455
	cell496		7.07759			7.87565	7.69218		8.06083	7.02525
	cell497		6.13953			5.06165	6.49462		6.75844	5.72591
	cell498		4.50097			5.00408	7.10589		14.4189	7.60607
	cell499		4.69013			10.9885	6.47312		9.8929	6.61934
	cell500		5.41147			4.9741	9.8577		17.1308	6.66213
	cell501		4.62036			7.09751	5.89312		17.4659	6.5316
	cell502		4.39498			5.00783	8.19622		16.4126	4.72492
	cell503		5.1619			8.70264	8.9868		9.91278	6.81187
	cell504		4.05094			6.66704	6.68906		10.7717	6.77073
	cell505		0.474445			5.07159	12.8204		11.2452	4.4089
	cell506		5.96873			9.21842	5.77013		11.6407	6.02483
	cell507		5.00311			5.78215	9.1262		9.38016	4.71808
	cell508		5.00859			5.06338	6.26063		4.99128	5.88106
	cell509		4.28179			4.84561	10.0801		4.3826	6.56477
	cell510		5.5421			6.12688	7.02846		4.68377	5.4714
	cell511		5.25955			5.36706	10.8456		4.68203	5.76447
	cell512		4.45458			9.11296	7.07909		18.0613	6.50885
	cell513		6.69027			4.50593	11.7224		9.34611
	cell514		4.03269			5.53025	6.76694		15.8028
	cell515		5.23564			5.60471	11.3681		13.4753
	cell516		6.19382			6.03129	11.2902		5.28774
	cell517		6.06909			5.55637	12.5764		16.7198
	cell518		4.99036			5.65282	11.4346		10.0393
	cell519		4.78302			5.59476	9.53383		5.35643
	cell520		5.40782			10.4084	9.76398		9.37974
	cell521		4.92481			7.3571	6.98009		6.01659
	cell522		4.99457			5.17547	8.95215		7.85569
	cell523		5.28475			8.65176	9.82422		6.42242
	cell524		5.31254			5.65408	11.3449		4.57487
	cell525		5.658			6.19127	11.7009		9.76213
	cell526		5.31074			5.49064	9.12543		4.67316
	cell527		6.25166			5.42719	6.193		5.75521
	cell528		5.12624			4.80698	8.16149		15.1367
	cell529		4.97662			5.30493	13.3138		11.171
	cell530		5.29237			8.24941	5.60916		12.8478
	cell531		5.85446			5.09181	5.80698		11.076
	cell532		6.00916			6.89562	6.92445		10.2927
	cell533		4.66689			4.69598	7.64172		7.73204
	cell534		6.13278			7.3979			17.1107
	cell535		6.37546			5.71837			9.90289
	cell536		6.13395			7.43181			16.5254
	cell537					4.72013			11.0152
	cell538					5.30078			5.29226
	cell539					5.20185			30.0909
	cell540					11.1299			8.33539
	cell541					5.66455			12.5608
	cell542					5.20305			10.7613
	cell543					4.91247
	cell544					5.20026
	cell545					6.54004
	cell546					6.92964
	cell547					5.30058
	cell548					5.2852
	cell549					9.00787
	cell550					9.74823
	cell551					6.02102
	cell552					4.38755
	cell553					10.1609
	cell554					6.3889
	cell555					6.84808
	cell556					6.16674
	cell557					8.95651
	cell558					4.76873
	cell559					5.16491
	cell560					10.8802
	cell561					5.92678
	cell562					5.37446
	cell563					10.2296
	cell564					5.56629
	cell565					5.54664
	cell566					5.94632
	cell567					15.4987
	cell568					6.87168
	cell569					7.22415
	cell570					6.76391
	cell571					5.16608
	cell572					6.42302
	cell573					7.7262
	cell574					5.57585
	cell575					8.80574
	cell576					7.05308
	cell577					5.18005
	cell578					10.9202
	cell579					7.90501
	cell580					6.09181
	cell581					5.88797
	cell582					5.05405
	cell583					5.53661
	cell584					6.23078
	cell585					11.048
	cell586					4.70827
	cell587					9.69974
	cell588					5.10338
	cell589					6.462
	cell590					8.75065
	cell591					6.29791
	cell592					6.92451
	cell593					9.19461
	cell594					7.08441
	cell595					4.7727
	cell596					7.99549
	cell597					6.26939
	cell598					9.71714
	cell599					5.20839
	cell600					6.2064
	cell601					8.75853
	cell602					4.88278
	cell603					5.28601
	cell604					7.45502
	cell605					8.66335
	cell606					5.50761
	cell607					8.86288
	cell608					8.82998
	cell609					4.95753
	cell610					4.63619
	cell611					6.71695
	cell612					5.99184
	cell613					4.95289
	cell614					5.95797
	cell615					6.65701
	cell616					4.96827
	cell617					6.96997
	cell618					10.6162
	cell619					6.26632
	cell620					4.85606
	cell621					10.75
	cell622					4.94113
	cell623					11.0732
	cell624					5.32438
	cell625					8.94777
	cell626					6.65527
	cell627					9.99133
	cell628					9.003
	cell629					5.1505
	cell630					4.77275
	cell631					7.08147
	cell632					5.10903
	cell633					7.93194
	cell634					6.0471
	cell635					11.2983
	cell636					10.7556
	cell637					4.69306
	cell638					11.9603
	cell639					5.18457
	cell640					6.35556
	cell641					8.07602
	cell642					9.26276
	cell643					6.33029
	cell644					5.10472
	cell645					4.85225
	cell646					6.28655
	cell647					13.1783
	cell648					7.48335
	cell649					4.67757
	cell650					7.09838
	cell651					5.28583
	cell652					5.64052
	cell653					6.42788
	cell654					6.62545
	cell655					6.64266
	cell656					5.20978
	cell657					5.17155
	cell658					5.01172
	cell659					4.96231
	cell660					7.30938
	cell661					4.98067
	cell662					4.81619
	cell663					6.27387
	cell664					6.40814
	cell665					4.70155
	cell666					6.96136
	cell667					6.57265
	cell668					5.84008
	cell669					5.07013
	cell670					4.89752
	cell671					5.13993
	cell672					5.04056
	cell673					11.6264
	cell674					6.49434
	cell675					4.78649
	cell676					5.07978
	cell677					7.46976
	cell678					6.69803
	cell679					6.07018
	Median	5.40942	5.45235	5.47731	6.3348	6.12122	7.73033	7.26863	10.8127	7.19091	12.0377
	1st quartile	4.98962	4.99352	5.01571	5.27316	5.16333	6.00146	5.63121	6.99472	5.54883	8.45151
	3rd quartile	5.99713	6.0522	6.05318	7.20062	7.48724	9.90725	10.0192	13.8358	10.7439	14.6118

## Sheet: Fig.6f-h
	Figure 6F
		Mating efficiency (%)
		WT	Sms1-22A								Unpaired t test
	Exp1	2.04678	41.1248								P value	0.0002
	Exp2	0.325203	33.0804								P value summary	***
	Exp3	1.84332	41.7266								Significantly different (P < 0.05)?	Yes
	Average	1.4051	38.6439								One- or two-tailed P value?	Two-tailed
	SD	1.19121	37.817								t, df	t=13.11, df=4
	Figure 6G
		Mating efficiency (%)									ANOVA summary
		WT	Sms1-22A	Sms1-22E							F	43.74
	Exp1	77.59	52.82	0							P value	0.0003
	Exp2	81.75	86.01	0							P value summary	***
	Exp3	72.73	87.08	0							Significant diff. among means (P < 0.05)?	Yes
	Average	77.3567	75.3033	0							R squared	0.9358
	SD	4.51452	19.4785	0
											Brown-Forsythe test
											F (DFn, DFd)	0.8696 (2, 6)
											P value	0.466
											P value summary	ns
											Are SDs significantly different (P < 0.05)?	No
											Tukey's multiple comparisons test	Mean Diff.	95.00% CI of diff.	Below threshold?	Summary	Adjusted P Value
											WT vs. Sms1-22A	2.053	-26.87 to 30.97	No	ns	0.9743	A-B
											WT vs. Sms1-22E	77.36	48.44 to 106.3	Yes	***	0.0004	A-C
											Sms1-22A vs. Sms1-22E	75.3	46.38 to 104.2	Yes	***	0.0005	B-C
	Figure 6H
		Mating efficiency (%)									ANOVA summary
		WT	Sms1-4A	Sms1-4E							F	315.7
	Exp1	82.42	78.26	0							P value	<0.0001
	Exp2	73.68	75.45	0							P value summary	****
	Exp3	75.66	67.18	0							Significant diff. among means (P < 0.05)?	Yes
	Average	77.2533	73.63	0							R squared	0.9906
	SD	4.58268	5.75985	0
											Brown-Forsythe test
											F (DFn, DFd)	1.146 (2, 6)
											P value	0.3789
											P value summary	ns
											Are SDs significantly different (P < 0.05)?	No
											Tukey's multiple comparisons test	Mean Diff.	95.00% CI of diff.	Below threshold?	Summary	Adjusted P Value
											WT vs. Sms1-4A	3.623	-7.023 to 14.27	No	ns	0.5788	A-B
											WT vs. Sms1-4E	77.25	66.61 to 87.90	Yes	****	<0.0001	A-C
											Sms1-4A vs. Sms1-4E	73.63	62.98 to 84.28	Yes	****	<0.0001	B-C

[truncated: 11 more sheets: Fig.S1a-b, Fig.S1c, Fig.S2b,d, Fig.S2c, Fig.S3a, Fig.S3b, Fig.S3c-e, Fig.S4d, Fig.S5a-b, Fig.S6a, Fig.S6b,d]
